# Supplementary material for: Human acute inflammatory recovery is defined by co-regulatory dynamics of white blood cell and platelet populations
Source: Nat Commun. 2022 Aug 22;13:4705. doi: 10.1038/s41467-022-32222-2 (PMC9395541; doi:10.1038/s41467-022-32222-2)
Supplement: Supplementary file 5 — Supplementary Software 1 [file 41467_2022_32222_MOESM5_ESM.zip]

Archive with 9 entries (9 files):
- Supplementary software/Generate_Direction_Plot.m
- Supplementary software/Generate_ModelFits.m
- Supplementary software/Generate_PhasePlane_Curve.m
- Supplementary software/Generate_Position_Plot.m
- Supplementary software/Generate_RiskRatio_Plot.m
- Supplementary software/LoadData.m
- Supplementary software/MAIN_FILE.m
- Supplementary software/README FILE.pdf
- Supplementary software/Toy Dataset.xlsx
