# Supplementary material for: Human acute inflammatory recovery is defined by co-regulatory dynamics of white blood cell and platelet populations
Source: Nat Commun. 2022 Aug 22;13:4705. doi: 10.1038/s41467-022-32222-2 (PMC9395541; doi:10.1038/s41467-022-32222-2)
Supplement: Supplementary file 5 — Supplementary Software 1 [file 41467_2022_32222_MOESM5_ESM.zip › Supplementary software/Generate_Direction_Plot.m]

function Generate_Direction_Plot(WBC, PLT, time_grid, time_limits, pcts)
%% FUNCTION GENERATE_DIRECTION_PLOT(WBC, PLT, TIME_GRID, TIME_LIMITS, PCTS)
% generates a position percentile plot from the input WBC and PLT data, 
% at the time points specified by pos_time, using the percentiles 
% specified by pcts
%
% Written by Brody H Foy
%
%% Inputs
%  WBC: An NxM matrix where each row represents the WBC values at the
%       associated (ordered) time points within time_grid
%  PLT: An NxM matrix similar to WBC, but giving the associated PLT values
%  time_grid: A 1xm vector of ordered time points giving the sampling times
%       for WBC and PLT value
%  time_limits: A 2x1 vector containing the time points to calculate 
%       direction vectors over. Must correspond to a time point in the
%       time_grid vector. 
%  pcts: A Kx1 vector, denoting the percentiles at which to draw contour
%       lines in the associated plot. Percentiles should be between 0-100.  

%% First calculate angles against the mean response
i1 = find(time_grid == time_limits(1),1); 
i2 = find(time_grid == time_limits(2),1); 
if isempty(i1) || isempty(i2)
    error('Input time limits must correspond to values in time_grid'); 
end

% Calculate angles (Calculate_Angles function defined at bottom of this function)
theta = Calculate_Angles(WBC(:,[i1,i2]), PLT(:,[i1,i2])); 

% Calculate mean response
mean_x_vec = mean(WBC(:,i2),'omitnan') - mean(WBC(:,i1),'omitnan'); 
mean_y_vec = mean(PLT(:,i2),'omitnan') - mean(PLT(:,i1),'omitnan'); 

% Normalize by the standard deviation
norm_x_vec = mean_x_vec/std(WBC(:,i1),'omitnan'); 
norm_y_vec = mean_y_vec/std(PLT(:,i1),'omitnan'); 

% Calculate angle percentiles
theta_pcts = prctile(theta, pcts); 
theta_pcts = theta_pcts/180*pi; %Convert to radians

%% Now create direction plot
rgbs = linspace(120, 240, length(pcts)); %Create RGB vectors of varying gray shades
rgbs = [rgbs(:), rgbs(:), rgbs(:)]/255; 

% Loop through the percentiles and plot radial arcs
figure; hold on; 
counter = 1; %Used to hold radial arcs
arcs = NaN(2*length(theta_pcts),2); %Holds the arc lines

for i = 1:length(theta_pcts)
    % Create rotation matrix    
    cur_theta = theta_pcts(i); 
    rmat = [cos(cur_theta), sin(cur_theta); -sin(cur_theta), cos(cur_theta)];
    
    % Create inverse rotation matrix
    cur_theta = -theta_pcts(i); 
    rmat2 = [cos(cur_theta), sin(cur_theta); -sin(cur_theta), cos(cur_theta)];

    % Rotate the mean vectors
    rotate_vec = rmat*[norm_x_vec; norm_y_vec]; 
    rotate_vec2 = rmat2*[norm_x_vec; norm_y_vec]; 

    % Convert back to normalized units
    rotate_x = [rotate_vec(1); rotate_vec2(1)]*std(WBC(:,i1),'omitnan'); 
    rotate_y = [rotate_vec(2); rotate_vec2(2)]*std(PLT(:,i1),'omitnan'); 

    % Store arc lines
    arcs(counter,:) = [rotate_x(1), rotate_y(1)]; 
    arcs(counter+1,:) = [rotate_x(2), rotate_y(2)]; 
    counter = counter + 2; 

    % If first percentile, use the mean vec as the starting arc
    if i == 1
        prior_arc_x = [mean_x_vec; mean_x_vec]; 
        prior_arc_y = [mean_y_vec; mean_y_vec]; 
    end
    
    %% Create fill plot with arcs in both directions
    h = fill([prior_arc_x(1), rotate_x(1), 0], [prior_arc_y(1), rotate_y(1), 0],...
        rgbs(i,:));
    h.EdgeAlpha = 0; 
    h = fill([prior_arc_x(2), rotate_x(2), 0], [prior_arc_y(2), rotate_y(2), 0],...
        rgbs(i,:)); 
    h.EdgeAlpha = 0; 

    % Update the prior arc
    prior_arc_x = rotate_x; 
    prior_arc_y = rotate_y;
end

%% Plot the mean arc lines
for i = 1:size(arcs,1)
    plot([0, arcs(i,1)], [0, arcs(i,2)], 'k-', 'LineWidth', 1); 
end

% Plot mean response
plot([0, mean_x_vec], [0, mean_y_vec], 'k-', 'LineWidth', 2); 
xlabel('\Delta WBC'); ylabel('\Delta PLT'); title('Direction plot'); 

end

function theta = Calculate_Angles(WBC, PLT)
% FUNCTION THETA = CALCULATE_ANGLES(WBC, PLT) calculates the angle of the
% input data vectors against the mean response. 
% Inputs:
% WBC: An Nx2 matrix containing WBC values at two time points (two cols)
% PLT: An Nx2 matrix containing PLT values at two time points (two cols)
%
% Outputs: 
% theta: An Nx1 vector denoting the angle (in degrees) that each row makes
%       against the mean response. 
%
% Written by Brody H Foy

%% Calculate vectors and mean vectors
mean_x_vec = mean(WBC(:,2),'omitnan') - mean(WBC(:,1),'omitnan'); 
mean_y_vec = mean(PLT(:,2),'omitnan') - mean(PLT(:,1),'omitnan'); 

% Normalize by standard deviation of starting points
x_std = std(WBC(:,1),'omitnan'); 
y_std = std(PLT(:,1),'omitnan'); 

mean_x_vec = mean_x_vec/x_std; 
mean_y_vec = mean_y_vec/y_std; 

mean_vec = [mean_x_vec, mean_y_vec]; 
%% Loop through data to calculate angles
theta = NaN(size(WBC,1),1); 
for i = 1:size(WBC,1)
    % Calculate normalized vector for the given row
    del_x = (WBC(i,2) - WBC(i,1))/x_std; 
    del_y = (PLT(i,2) - PLT(i,1))/y_std; 

    cur_vec = [del_x, del_y]; 

    % Calculate angle between that vector and the mean vector
    theta(i) = atan2d(cur_vec(1)*mean_vec(2) - cur_vec(2)*mean_vec(1), ...
                    cur_vec(1)*mean_vec(1) + cur_vec(2)*mean_vec(2)); 
end
theta = abs(theta); %We only care about the absolute angle
end
