# Supplementary material for: Human acute inflammatory recovery is defined by co-regulatory dynamics of white blood cell and platelet populations
Source: Nat Commun. 2022 Aug 22;13:4705. doi: 10.1038/s41467-022-32222-2 (PMC9395541; doi:10.1038/s41467-022-32222-2)
Supplement: Supplementary file 5 — Supplementary Software 1 [file 41467_2022_32222_MOESM5_ESM.zip › Supplementary software/Generate_ModelFits.m]

function [wbc_fit, plt_fit] = Generate_ModelFits(WBC, PLT, time_grid, limits)
%% FUNCTION [WBC_FIT, PLT_FIT] = GENERATE_MODELFITS(WBC, PLT, TIME_GRID, LIMITS)
% generates the fit of the WBC exponential decay, and PLT delayed linear
% growth model to the mean of the input WBC and PLT data, between the time
% points specified by limits. 
%
% Inputs: 
%  WBC: An NxM matrix where each row represents the WBC values at the
%       associated (ordered) time points within time_grid
%  PLT: An NxM matrix similar to WBC, but giving the associated PLT values
%  time_grid: A 1xm vector of ordered time points giving the sampling times
%       for WBC and PLT value
%  limits: A 2x1 vector containing the time points to calculate 
%       fits over. Must correspond to a time point in the time_grid vector. 
%
% Outputs: 
% wbc_fit: a structural array with 4 fields: 'a', 'b', and 'c', which
%       correspond to model parameters: wbc = a + b*exp(-c*t), and 'Rsq',
%       giving the adjusted R^2 value for the model fit
% plt_fit: A structural array with 4 fields: 'a', 'b', 'tau', which
%       correspond to the model parameters plt(t + tau) = a + b*t, and
%       'Rsq' giving the adjusted R^2 value for the model fit
%
% Written by Brody H Foy

%% First restrict to time limits and calculate mean
time_idx = time_grid >= limits(1) & time_grid <= limits(2); 
WBC = mean(WBC(:,time_idx),'omitnan'); 
PLT = mean(PLT(:,time_idx),'omitnan'); 
time_grid = time_grid(time_idx); 

%% Set up and perform WBC model fit
lower_bounds = [3 0 0]; %The lower bounds for wbc params: a, b, c
upper_bounds = [15 50 2]; %The upper bounds for wbc params: a, b, c
start_point = [8, 10, 0.5]; %The starting guess for param values.

wbc_fit_opts = fitoptions('Method', 'NonlinearLeastSquares', 'Lower', lower_bounds,...
                'Upper', upper_bounds, 'StartPoint', start_point);
wbc_fit_struct = fittype('a + b*exp(-c*x)', 'options', wbc_fit_opts); 

[wbc_curve, wbc_fit_quality] = fit(time_grid(:), WBC(:), wbc_fit_struct); 
wbc_fit = struct(); 
wbc_fit.a = wbc_curve.a; 
wbc_fit.b = wbc_curve.b; 
wbc_fit.c = wbc_curve.c; 
wbc_fit.Rsq = wbc_fit_quality.adjrsquare; 

%% Fit PLT model (use a loop to test various shift values)
cur_plt_shift_idx = 1; 
cur_plt_Rsq = 0; %Find best shift by optimizing the Rsq of the model fit

for i = 1:length(PLT)-5 %Make sure estimations all use 5 data points 
                    % to not bias shift estimate
    cur_plt_fit = fitlm(time_grid(i:i+5), PLT(i:i+5)); 
    new_plt_Rsq = cur_plt_fit.Rsquared.Adjusted; 
    
    % If the new R^2 improves on the previous, update
    if new_plt_Rsq > cur_plt_Rsq
        cur_plt_Rsq = new_plt_Rsq;
        cur_plt_shift_idx = i; 

        % If model fit is very high quality, stop searching for better fit
        if cur_plt_Rsq > 0.98
            break
        end
    end
end
%% Pull plt fit using the identified shift value
plt_fit_idx = cur_plt_shift_idx:(cur_plt_shift_idx+5);
cur_plt_fit = fitlm(time_grid(plt_fit_idx), PLT(plt_fit_idx));

% Assign fit to output structure
plt_fit = struct(); 
plt_fit.a = cur_plt_fit.Coefficients.Estimate(1); 
plt_fit.b = cur_plt_fit.Coefficients.Estimate(2); 
plt_fit.tau = time_grid(cur_plt_shift_idx); 
plt_fit.Rsq = cur_plt_fit.Rsquared.Adjusted; 

%% Now plot the associated fits
% Create the WBC and PLT model vectors
fine_time_grid = linspace(min(time_grid), max(time_grid), 101); %A fine-grained time vector
Model_WBC = wbc_fit.a + wbc_fit.b*exp(-wbc_fit.c*fine_time_grid); 

Model_PLT = plt_fit.a + plt_fit.b*fine_time_grid; 
Model_PLT(fine_time_grid <= plt_fit.tau) = NaN; %Ignore model prior to shift


% Plot WBC
figure; 
yyaxis left; %Use left axis for WBC
plot(time_grid, WBC, '.', 'MarkerSize', 20); hold on; 
plot(fine_time_grid, Model_WBC, '-', 'LineWidth', 2); 
ylabel('WBC'); 
xlabel('Days post fit start'); 

% Plot PLT
yyaxis right; 
plot(time_grid, PLT, '.', 'MarkerSize', 20); hold on; 
plot(fine_time_grid, Model_PLT, '-', 'LineWidth', 2);
ylabel('PLT'); 
title('WBC and PLT model fits'); 
