# Supplementary material for: Human acute inflammatory recovery is defined by co-regulatory dynamics of white blood cell and platelet populations
Source: Nat Commun. 2022 Aug 22;13:4705. doi: 10.1038/s41467-022-32222-2 (PMC9395541; doi:10.1038/s41467-022-32222-2)
Supplement: Supplementary file 5 — Supplementary Software 1 [file 41467_2022_32222_MOESM5_ESM.zip › Supplementary software/Generate_PhasePlane_Curve.m]

function Generate_PhasePlane_Curve(WBC, PLT, time_grid, time_limits)
%% FUNCTION GENERATE_PHASEPLANE_CURVE(WBC, PLT, TIME_GRID, TIME_LIMITS) 
% plots the mean WBC-PLT phase-plane curve for the input WBC and PLT
% matrices, over the range specified by time limits.
%
% Written by Brody H Foy
%
%% Inputs
%  WBC: An NxM matrix where each row represents the WBC values at the
%       associated (ordered) time points within time_grid
%  PLT: An NxM matrix similar to WBC, but giving the associated PLT values
%  time_grid: A 1xm vector of ordered time points giving the sampling times
%       for WBC and PLT values
%  time_limits: a 2x1 vector giving the lower and upper limits of time
%       values to plot over. 

%% Generate WBC and PLT mean, in the input time limits
time_idx = time_grid >= time_limits(1) & time_grid <= time_limits(2); 
meanWBC = mean(WBC(:,time_idx), 'omitnan');
meanPLT = mean(PLT(:,time_idx), 'omitnan'); 

%% Plot this mean
% First plot MGH WBC-PLT reference interval
figure; 
h = fill([4.5, 4.5, 11, 11], [150, 400, 400, 150], [0.466, 0.674, 0.188]);
h.EdgeAlpha = 0; h.FaceAlpha = 0.5; hold on; 

plot(meanWBC, meanPLT, 'k.-', 'MarkerSize', 20, 'LineWidth', 2); 
xlabel('WBC'); ylabel('PLT'); 
legend('Reference interval', 'Trajectory'); 
title(['Plotting from time: ', num2str(min(time_grid(time_idx))), ' to ',...
    num2str(max(time_grid(time_idx)))]); 
