# Supplementary material for: Human acute inflammatory recovery is defined by co-regulatory dynamics of white blood cell and platelet populations
Source: Nat Commun. 2022 Aug 22;13:4705. doi: 10.1038/s41467-022-32222-2 (PMC9395541; doi:10.1038/s41467-022-32222-2)
Supplement: Supplementary file 5 — Supplementary Software 1 [file 41467_2022_32222_MOESM5_ESM.zip › Supplementary software/Generate_Position_Plot.m]

function Generate_Position_Plot(WBC, PLT, time_grid, pos_time, pcts)
%% FUNCTION GENERATE_POSITION_PLOT(WBC, PLT, TIME_GRID, POS_TIME, PCTS) 
% generates a position percentile plot from the input WBC and PLT data, 
% at the time points specified by pos_time, using the percentiles 
% specified by pcts
%
% Written by Brody H Foy
%
%% Inputs
%  WBC: An NxM matrix where each row represents the WBC values at the
%       associated (ordered) time points within time_grid
%  PLT: An NxM matrix similar to WBC, but giving the associated PLT values
%  time_grid: A 1xm vector of ordered time points giving the sampling times
%       for WBC and PLT value
%  pos_time: A scalar. The time point to create a position plot at. Must
%       correspond to a time point in the time_grid vector. 
%  pcts: A Kx1 vector, denoting the percentiles at which to draw contour
%       lines in the associated plot. Percentiles should be between 0-100.  

%% First calculate distances and convert to percentiles
pos_idx = find(time_grid == pos_time,1); 
if isempty(pos_idx)
    error('Pos_time must correspond to a value in time_grid');
end

% Take WBC and PLT values at this time point
XX = WBC(:,pos_idx); 
YY = PLT(:,pos_idx); 

% Calculate Z-normalized distance
dist_x = (XX - mean(XX,'omitnan'))/std(XX,'omitnan'); 
dist_y = (YY - mean(YY,'omitnan'))/std(YY,'omitnan'); 

% Set WBC values below mean, and PLT values above mean to 0 distance (as
% they are typically "better" than average)
dist_x(dist_x <= 0) = 0; 
dist_y(dist_y >= 0) = 0; 

% Calculate total Euclidean distance
total_dist = sqrt(dist_x.^2 + dist_y.^2); 

% Calculate the distance percentiles
dist_percentiles = prctile(total_dist, pcts); 

%% Create a meshgrid and plot
x_grid_density = 25; %Number of points to use for x_mesh
y_grid_density = 31; %Number of points to use for y_mesh

% Create a grid over the input WBC and PLT values
x_grid = linspace(floor(min(XX)), ceil(max(XX)), x_grid_density);
y_grid = linspace(floor(min(YY)), ceil(max(YY)), y_grid_density); 

% Convert to matrix grid
[x_grid, y_grid] = meshgrid(x_grid, y_grid); 

% Calculate equivalent distances for this grid
dist_x_grid = (x_grid - mean(XX, 'omitnan'))/std(XX, 'omitnan'); 
dist_y_grid = (y_grid - mean(YY,'omitnan'))/std(YY, 'omitnan'); 

% Set WBC values below, and PLT values above the mean to 0 distance
dist_x_grid(dist_x_grid <= 0) = 0; 
dist_y_grid(dist_y_grid >= 0) = 0; 

% Calculate total Euclidean distance
total_dist_grid = sqrt(dist_x_grid.^2 + dist_y_grid.^2); 

% Create contour plot
figure; 
[~,h] = contour(x_grid, y_grid, total_dist_grid, dist_percentiles); 
h.LineColor = [0,0,0]; %Set contour lines to black
h.LineWidth = 2; 
hold on; 

% Also plot mean of data
plot(mean(XX,'omitnan'), mean(YY,'omitnan'), 'k.', 'MarkerSize', 20); 

xlabel('WBC'); ylabel('PLT'); title('Position percentile plot'); 
