# Supplementary material for: Human acute inflammatory recovery is defined by co-regulatory dynamics of white blood cell and platelet populations
Source: Nat Commun. 2022 Aug 22;13:4705. doi: 10.1038/s41467-022-32222-2 (PMC9395541; doi:10.1038/s41467-022-32222-2)
Supplement: Supplementary file 5 — Supplementary Software 1 [file 41467_2022_32222_MOESM5_ESM.zip › Supplementary software/Generate_RiskRatio_Plot.m]

function [risk_ratio] = Generate_RiskRatio_Plot(WBC, PLT, time_grid, limits,...
    good_idx)
% FUNCTION [RISK_RATIO] = GENERATE_RISKRATIO_PLOT(WBC, PLT, TIME_GRID,
% LIMITS, GOOD_IDX) calculates a risk ratio for patients with low position
% and direction (over the time period defined by limits) comparative to
% patients with elevated position and direction, calculate by reference
% against the mean WBC-PLT trajectory for patients with good recoveries
% (defined by good_idx). 
%
% Inputs: 
%  WBC: An NxM matrix where each row represents the WBC values at the
%       associated (ordered) time points within time_grid
%  PLT: An NxM matrix similar to WBC, but giving the associated PLT values
%  time_grid: A 1xm vector of ordered time points giving the sampling times
%       for WBC and PLT value
%  limits: A 2x1 vector containing the time points to calculate 
%       direction percentiles over. Position percentiles will be calculated
%       using the second time point in limits. Both points must correspond 
%       to a time point in the time_grid vector. 
%  good_idx: A logical vector denoting patients who had good outcomes
%  comparative to those with poor outcomes. 
%
% Outputs: 
% risk_ratio: A string containing the associated risk ratio between
%       patients with position + direction < 50th, against patients with
%       position + direction > 80th, and the 95% CI for this ratio
%
% Written by Brody H Foy

%% First calculate distance and direction (angle)
i1 = find(time_grid == limits(1));
i2 = find(time_grid == limits(2)); 

% Calculate angles against the mean response from patients with good outcomes
% Function: Calculate_Angles is included below this function. 
theta = Calculate_Angles(WBC(:,[i1,i2]), PLT(:,[i1,i2]), good_idx); 

% Calculate distances
x_dist = (WBC(:,i2) - mean(WBC(good_idx,i2),'omitnan'))/std(WBC(good_idx,i2),'omitnan'); 
y_dist = (PLT(:,i2) - mean(PLT(good_idx,i2),'omitnan'))/std(PLT(good_idx,i2),'omitnan'); 

% Set WBC below and PLT above the mean to 0 distance
x_dist(x_dist <= 0) = 0; 
y_dist(y_dist >= 0) = 0; 

total_dist = sqrt(x_dist.^2 + y_dist.^2); 

%% Convert to percentiles
dist_pcts = prctile(total_dist(good_idx), 1:1:100); %Reference percentiles 
theta_pcts = prctile(theta(good_idx), 1:1:100);

joint_pcts = NaN(size(WBC,1),2); %Holds distance and direction percentiles for each patient
for i = 1:size(WBC,1)
    % Find nearest percentile (rounded to integer)
    [~,joint_pcts(i,1)] = min(abs(dist_pcts - total_dist(i))); 
    [~,joint_pcts(i,2)] = min(abs(theta_pcts - theta(i))); 
end

joint_pcts(isnan(total_dist),1) = NaN; %Set any missing data to no percentile
joint_pcts(isnan(theta),2) = NaN; 

%% Measure outcomes for each percentile group
pct_bins = [0, 80, 101]; %Buckets for the percentile grouping (<80, >80)
% This function uses <80, >80 instead of <50, 50-80, >80 due to the
% significantly smaller size of the Toy dataset, comparative to the
% datasets in the main manuscript

% Create storage for the outcome rates and size of groups in each bucket
outcome_rates = NaN(length(pct_bins)-1); 
outcome_N = NaN(length(pct_bins)-1); 

for i = 1:length(pct_bins)-1   %Store position pcts in rows
    for j = 1:length(pct_bins)-1 %Store direction pcts in cols
        % Limit to current position and direction percentile bucket
        idx = joint_pcts(:,1) >= pct_bins(i) & joint_pcts(:,1) < pct_bins(i+1) ...
            & joint_pcts(:,2) >= pct_bins(j) & joint_pcts(:,2) < pct_bins(j+1); 
        
        % Calculate outcome rates and associated group sizes
        outcome_rates(i,j) = mean(~good_idx(idx),'omitnan'); %Rate of poor outcomes
        outcome_N(i,j) = sum(idx); 
    end
end

%% Calculate risk ratio from low risk to high risk bucket
risk_ratio = outcome_rates(end,end)/outcome_rates(1,1); %High risk/low risk
% Assume a binomial distribution to calculate a confidence interval
% (see: https://sphweb.bumc.bu.edu/otlt/mph-modules/bs/bs704_confidence_intervals/bs704_confidence_intervals8.html
% for details on calculation of CI)

x1 = outcome_rates(1,1)*outcome_N(1,1); 
x2 = outcome_rates(end,end)*outcome_N(end,end); 
CI_factor = sqrt((outcome_N(1,1) - x1)/x1/outcome_N(1,1) + ...
                 (outcome_N(end,end) - x2)/x2/outcome_N(end,end)); 

risk_ratio_lower = exp(log(risk_ratio) - 1.96*CI_factor); 
risk_ratio_upper = exp(log(risk_ratio) + 1.96*CI_factor); 

risk_ratio = [num2str(round(risk_ratio, -1)), ' (',...
              num2str(round(risk_ratio_lower, -1)), ' - ',...
              num2str(round(risk_ratio_upper, -1)), ')']; 

%% Plot position/direction heatmap
figure;
imagesc(100*outcome_rates); 
c = colormap('hot'); 
colormap(flipud(c)); %Set colormap the same as in manuscript
caxis([0, max(100*outcome_rates(:))]); 
colorbar; 

xticks([1,2]); xticklabels({'<80th', '>80th'}); 
yticks([1,2]); yticklabels({'<80th', '>80th'}); 
xlabel('Direction percentile'); 
ylabel('Position percentile'); 
title(['Risk ratio: ', risk_ratio])

end
function theta = Calculate_Angles(WBC, PLT, base_idx)
% FUNCTION THETA = CALCULATE_ANGLES(WBC, PLT) calculates the angle of the
% input data vectors against the mean response from the vectors denoted by 
% base_idx. 
% Inputs:
% WBC: An Nx2 matrix containing WBC values at two time points (two cols)
% PLT: An Nx2 matrix containing PLT values at two time points (two cols)
% base_idx: A logical vector where 1 denotes that the patient should
%       contribute to the mean response vector.
%
% Outputs: 
% theta: An Nx1 vector denoting the angle (in degrees) that each row makes
%       against the mean response. 
%
% Written by Brody H Foy

%% Calculate vectors and mean vectors
mean_x_vec = mean(WBC(base_idx,2),'omitnan') - mean(WBC(base_idx,1),'omitnan'); 
mean_y_vec = mean(PLT(base_idx,2),'omitnan') - mean(PLT(base_idx,1),'omitnan'); 

% Normalize by standard deviation of starting points
x_std = std(WBC(base_idx,1),'omitnan'); 
y_std = std(PLT(base_idx,1),'omitnan'); 

mean_x_vec = mean_x_vec/x_std; 
mean_y_vec = mean_y_vec/y_std; 

mean_vec = [mean_x_vec, mean_y_vec]; 
%% Loop through data to calculate angles
theta = NaN(size(WBC,1),1); 
for i = 1:size(WBC,1)
    % Calculate normalized vector for the given row
    del_x = (WBC(i,2) - WBC(i,1))/x_std; 
    del_y = (PLT(i,2) - PLT(i,1))/y_std; 

    cur_vec = [del_x, del_y]; 

    % Calculate angle between that vector and the mean vector
    theta(i) = atan2d(cur_vec(1)*mean_vec(2) - cur_vec(2)*mean_vec(1), ...
                    cur_vec(1)*mean_vec(1) + cur_vec(2)*mean_vec(2)); 
end
theta = abs(theta); %We only care about the absolute angle
end
