# Supplementary material for: Human acute inflammatory recovery is defined by co-regulatory dynamics of white blood cell and platelet populations
Source: Nat Commun. 2022 Aug 22;13:4705. doi: 10.1038/s41467-022-32222-2 (PMC9395541; doi:10.1038/s41467-022-32222-2)
Supplement: Supplementary file 5 — Supplementary Software 1 [file 41467_2022_32222_MOESM5_ESM.zip › Supplementary software/LoadData.m]

function [WBC, PLT, Mortality, LengthOfStay, time_grid] = LoadData(file_name)
% FUNCTION [WBC, PLT, Mortality, LengthOfStay, time_grid] = LoadData(file_name)
% loads in the dataset with the given file_name, and returns the following
% variables: 
% 
% WBC: An NxM matrix of WBC count values, where each row corresponds to 1
% of N patients, and where each patient has WBC values at M time points
% (corresponding to the points in time_grid)
% PLT: An NxM matrix, the same as WBC, except containing the associated PLT
% count values. 
% Mortality: A Nx1 binary (logical) vector, where 1 denotes a patient death
% (within 30 days of discharge), and 0 denotes a patient surviving. Ordered
% the same as WBC and PLT. 
% LengthOfStay: A Nx1 vector containing the length of hospital stays (in days)
% of the N patients, ordered the same as WBC and PLT.
% time_grid: A 1xM vector of time points (in days), denoting the sample
% times for WBC and PLT matrices. 
%
% This file is only intended to run with the associated "Toy Dataset.xlsx"
% file, and is otherwise illustrative only. 
%
% Written by Brody H Foy

%% Read in WBC values from xlsx file
DataFile = readtable(file_name, 'Sheet', 'WBC Values'); 
% Convert to matrix
WBC_Matrix = table2array(DataFile); 
% First column is the patient IDs, discard
WBC_Matrix = WBC_Matrix(:,2:end); 
% First row is the time grid, all other values are the WBC values
time_grid = WBC_Matrix(1,:); 
WBC = WBC_Matrix(2:end,:); 

%% Read in PLT values from xlsx file
DataFile = readtable(file_name, 'Sheet', 'PLT Values'); 
% Convert to matrix
PLT_Matrix = table2array(DataFile); 
% Discard first column (patient IDs) and first row (time grid)
PLT = PLT_Matrix(2:end,2:end); 

%% Read in Outcomes from xlsx file
DataFile = readtable(file_name, 'Sheet', 'Patient Outcomes'); 
Mortality = DataFile.Mortality; %Mortality is under the associated column header
LengthOfStay = DataFile.LengthOfHospitalStay;

end
