# Supplementary material for: Human acute inflammatory recovery is defined by co-regulatory dynamics of white blood cell and platelet populations
Source: Nat Commun. 2022 Aug 22;13:4705. doi: 10.1038/s41467-022-32222-2 (PMC9395541; doi:10.1038/s41467-022-32222-2)
Supplement: Supplementary file 5 — Supplementary Software 1 [file 41467_2022_32222_MOESM5_ESM.zip › Supplementary software/MAIN_FILE.m]

%% This script file performs examples calculations and figure generation
% associated with the Nature Communications manuscript: 'Human Acute
% Inflammatory Recovery is Defined by Co-Regulatory Dynamics of White Blood
% Cell and Platelet Populations'. 
% 
% Code written by Dr Brody H Foy, Research Fellow, Harvard Medical School &
% Massachusetts General Hospital. 
% Contact: bfoy1@mgh.harvard.edu
% Website: www.brodyfoy.com/
%
% This code is intended to be illustrative of the associated manuscripts
% methods only. This software is not intended for use with any dataset
% other than the single artificial dataset for which this code was written,
% located within the same directory ("Toy Dataset.xlsx"). 
%
% This program is free and can be modified/redistributed in any way under
% the terms of the GNU General Public License version 3, as published by
% the Free Software Foundation. It is distributed without warranty implied
% or otherwise, or any implication of merchantability or fitness for a
% particular purpose. A copy of the GNU General Public License can be found
% at: http://www.gnu.org/licenses/
%
% Before use of this function, please read the associated ReadMe.txt file
% within this directory. 

%% Primary functions: 
%  LoadData.m - Loads in the data from the toy dataset
%  Generate_PhasePlane_Curve.m - Generates the mean phase plane curves for
%       patients in the dataset who illustrated healthy recoveries. This is
%       aligned with Fig. 1c, Fig. 2a, and Fig. 2c of the manuscript. 
%  Generate_Position_Plot.m - Generates patient position percentile plot
%       using the input dataset. This is aligned with Fig. 4a.
%  Generate_Direction_Plot.m - Generates patient direction percentile plot
%       using the input dataset. This is aligned with Fig. 1d, and Fig. 4a.
%  Generate_ModelFits.m - Generates WBC and PLT model fits for the input
%       dataset. This is aligned with Fig. 2b, Fig. 2d and Fig. 3 of the
%       manuscript. 
%  Generate_RiskRatio_Plot - Generates position-direction risk plots for
%       the input dataset. This is aligned with Fig. 4b-c of the manuscript. 

%% First load in data
[WBC, PLT, Mortality, LengthOfStay, time_grid] = LoadData('Toy Dataset.xlsx'); 
% For descriptions of the outputs see the header of the associated
% function. 

%% Generate the mean phase plane curve for healthy recoveries in this 
% cohort.
% First limit to good recoveries (those who survived, with < 2 week
% hospital stay)
% Limit the plot to within two input time points
time_limits = [0, 7]; %This will plot the curve over the first week
% to plot including pre-op values, set time_limits(1) = -2; 
good_recovery_idx = Mortality == 0 & LengthOfStay < 14;

goodWBC = WBC(good_recovery_idx,:); 
goodPLT = PLT(good_recovery_idx,:); 

Generate_PhasePlane_Curve(goodWBC, goodPLT, time_grid, time_limits); 

%% Generate a position plot (including percentiles) based on the 
% patients with good recoveries.
% This will generate a single figure

pos_time = 4; %The time for the position plot
pos_pcts = [50, 80, 90]; %Percentiles for the position plot

Generate_Position_Plot(goodWBC, goodPLT, time_grid, pos_time, pos_pcts);

%% Generate a directon plot (including percentiles) 
dir_limits = [3, 4]; %The two time points to calculate direction vectors 
% over. 
dir_pcts = [50, 80, 90]; %The percentiles to include in the direction plot

Generate_Direction_Plot(goodWBC, goodPLT, time_grid, dir_limits, dir_pcts); 

%% Generate a WBC and PLT model fit plot, using the first 5 days of post-op data
time_limits = [0, 5]; 
[plt_params, wbc_params] = Generate_ModelFits(goodWBC, goodPLT, time_grid, time_limits); 
disp('PLT model fit:'); 
disp(plt_params); 
disp('WBC model fit:'); 
disp(wbc_params); 

%% Generate risk ratio heatmap, and associated risk ratios
time_limits = [3,4]; %The two time points to use to generate direction 
% percentiles. Position percentiles will be generated from the second time
% point
%
% Note that this function uses percentile groupings of <80, >80 instead of
% the <50, 50-80, >80 used in the manuscript, due to the smaller dataset
% size of the Toy Dataset. It also uses in-sample testing (where thresholds
% and outcomes were calculated in the same dataset). Key results in the
% associated manuscript use out-sample testing, where percentile thresholds
% were defined in 1 subset of each cohort, and outcomes were measured in an
% independent subset. 
[risk_ratio] = Generate_RiskRatio_Plot(WBC, PLT, time_grid, time_limits, ...
    good_recovery_idx);
disp('Risk ratio: '); 
disp(risk_ratio); 
