# Supplementary material for: Human acute inflammatory recovery is defined by co-regulatory dynamics of white blood cell and platelet populations
Source: Nat Commun. 2022 Aug 22;13:4705. doi: 10.1038/s41467-022-32222-2 (PMC9395541; doi:10.1038/s41467-022-32222-2)
Supplement: Supplementary file 5 — Supplementary Software 1 [file 41467_2022_32222_MOESM5_ESM.zip › Supplementary software/Toy Dataset.xlsx]

## Sheet: WBC Values
		Days post surgery
Patient ID	-2	0	0.5	1	1.5	2	2.5	3	3.5	4	4.5	5	5.5	6	6.5	7	7.5	8	8.5	9	9.5	10	10.5	11	11.5	12	12.5	13	13.5	14	14.5	15	15.5	16	16.5	17	17.5	18	18.5	19	19.5	20
1	4.32	24.63	28.4591	30.4097	39.8721	42.9705	39.9822	36.6064	36.3542	38.7464	39.5179	37.1565	24.9987	34.2715	30.4959	23.899	24.2896	28.1739	32.461	36.923	36.6281	30.6171	28.877	30.3743	28.2847	24.3105	20.2875	16.2238	14.1212	12.9451	13.0957	14.1777	14.9519	15.5291	15.8022	15.8726	14.9556	13.4103	12.0534	12.8708	12.0401	11.6937
2	5.83	3.69	2.64353	8.65305	6.98506	6.95955	6.14356	6.52664
3	8.63	11.34	12.1611	15.2162	15.8897	14.7422	13.8033	12.26	10.2839	9.83102	8.89007	8.94104	8.11454	7.0036	7.67766	8.99167	10.5329	12.3941	13.812	14.697	15.2472	15.2119	14.921	14.2143	15.1662	18.467	18.3684	14.5125	13.1097	14.4985	16.2722	26.328	19.3126	13.9832	13.4349	12.3925	11.3781	10.4051	9.47221	8.61456	8.29542	8.61269
4	9.99	16.6	23.5006	22.8834	25.0318	23.0064	20.7965	17.2093	14.2016	14.2117	14.5975	16.7895	18.2045	15.8111	13.8353	12.6926	11.6618	11.5019	11.4722	14.1856	18.2077	17.8681	18.214	17.5822	17.1003	17.3324	17.3368	14.1987	15.013	15.3587	14.677	13.2361	13.0036	13.1351	11.7	11.3498	9.98107	10.8694	9.14896	10.0765	9.7943	9.17009
5	7.92	10.44	16.1673	16.1268	17.1616	5.1134	7.40171	11.9805	12.4264	10.2621	8.09788
6	6.37	6.3	7.95504	8.59221	9.91838	11.7622	8.72148	8.61813	8.51478	8.41144	8.30809	9.00893	9.88037	10.555	10.6169	10.6787	10.7143	10.697	10.6798	10.6626	10.6453	10.7019	10.7914	10.8808	11.09	11.5325	11.9751	12.0131	11.8332	12.6848	13.9696
7	4.03	10.23	3.05436	5.77122	8.45182	8.76663	9.01037	8.26662	9.03868	10.8865	12.2008	13.3104	14.3803	13.7346	13.002	12.0253	12.0662	21.1778	30.473	29.2272	27.8752	26.3057	23.0999	21.4044	21.1566	22.4206	23.145
8	6.97	28.91	24.6236	24.6991	24.7134	23.7873	19.3732	17.3493	15.6426	17.4658	18.0388	14.7478	18.6562	20.0673	23.4735	23.2663	22.1637	20.3511	18.3777	21.1202	28.503	30.2845	30.6918	29.5239	35.6223	32.7479	32.1282	34.7509	34.7575	36.6728	39.0409	36.75	42.5228
9	11.28	18.9	15.7787	17.1533	21.6798	21.3694	20.6881	20.6237	21.0014	18.5145	20.7987	26.7379	28.9583	28.0322	25.4505	23.5449	28.1917	34.9217	33.4212
10	7.01	14.41	12.364	15.6681	18.8478	17.2366	14.2523	12.5944	14.2858	13.4874	18.382	16.6385	15.4651	14.2826	12.9239
11	8.7	11.36	11.6068	13.3943	16.4188	15.5099	11.6816	12.1483	11.4869	11.1661	10.9219	13.4984	14.1151	14.7298	15.3426	15.5406	15.158	14.4022	12.5099	12.0859	12.2035	12.052	11.1499	10.6823	10.7312	10.9496	11.8933	12.0579	11.0016	11.7681	12.1449	11.7167	10.9988	10.7649	11.2919
12	6.16	15.91	12.2016	13.3581	14.525	15.9023	16.493	14.8575	13.2013	11.4399	9.94083	9.88138	9.82193	9.76248	10.0583
13	11.15	16.46	16.2372	15.2092	14.1812	13.5718	13.2649	12.8701	12.4299	11.7344	10.9434	11.3028	12.3045
14	6.57	37.31	29.1829	23.0782	20.1825	19.5399	16.4657	11.8442	8.64826	7.71018	7.18202	7.25094	7.432	8.28484	8.97887	9.06947	9.16524	9.30238	9.11054	8.33667	7.84131	7.93933
15	10.11	16.36	17.0594	17.9981	17.6802	17.1981	15.7853	14.2846	12.3482	10.8018	10.1715	9.54116	8.91085	8.51518	8.70899	8.90279	9.0966
16	6.7	22.93	11.9116	14.8257	17.5607	16.9898	16.3997	14.8397	13.2754	11.4982	9.78247	9.38795	9.00655	8.67184	8.33714	8.58847	9.24659	9.24926	8.72463	8.072	7.31581
17	7.07	8.41	7.561	11.6501	13.5273	11.647	8.76658	6.95583	6.26233	8.20855	10.7757	12.9346	14.0078	13.5434	13.0856	12.6391	12.1925	14.3895	22.5362	24.783	23.7069	25.0002	23.3121	19.5335	20.6375	17.6491	15.8579	16.3797	15.2891	13.1133	12.2041	10.831	12.6417	14.2734	16.7623	16.0883	15.1469	14.3647	17.6472	11.5622	8.77933	7.35907
18	6.97	15.85	15.5207	14.9768	15.028	13.6105	12.1336	10.3825	8.5825	7.66602	7.36989	7.07376	6.77763
19	4.65	12.26	9.76153	10.1375	10.5134	10.1162	9.10386	8.69808	8.54038	7.95179	7.16096
20	6.13	11.99	11.0556	11.6593	12.8842	13.5552	11.3721	9.31152	8.52891
21	7.24	3.88	10.6672	10.893	11.5186	11.8943	11.0199	10.2029	9.48803	8.78336	8.33952
22	9.32	23.06	16.8549	15.1612	13.4676	11.774	10.0804	8.97319	8.17978	7.59347	7.05937	7.18132	7.41778
23	6.9	10.22	11.6571	12.2417	12.3599	11.9206	11.4813	11.0239	10.561	10.0982	9.63533	9.17248	8.70964
24	7.31	20.79	10.2195	11.1472	11.1055	10.8182	10.1426	9.58142	9.18907	8.95268	8.91346	8.32296	7.44458
25	6.79	22.68	15.0137	12.9917	12.1147	11.8733	11.1123	9.44876	8.38853	7.98779	7.61797	7.35056
26	7.69	14.98	10.497	11.4049	15.17	13.3353	11.5006	11.719	11.9162	11.0149	10.1789	10.1383	10.6882	10.752	10.2662	9.43299	8.24244	7.59547	7.38827	7.73701	8.8252	9.26902	9.15529	9.06936	9.00973	8.88467	8.69454
27	8.39	17.88	13.5438	13.0472	14.3138	13.0758	11.9496	11.0176	10.1342	9.71734	9.3765	9.18677	9.17172	9.75354	10.3354	10.6574	11.0028	12.6428	13.2514	13.6016	13.9243	15.2093	16.4943	15.3301	14.1102	13.608	13.1058	12.1722	11.2153	10.2127	9.19694
28	4.63	21.13	11.7883	12.9883	14.1298	15.1942	14.1364	11.6638	9.75019	8.42104	7.61251	7.24698	7.47132	8.38503	9.29873	9.63711	9.94328	9.97517	9.95532	10.323	10.2643	9.59151	8.91869	9.33819	9.82175	10.4221	11.0101	11.015	11.0199	11.4428	11.8727	10.623	9.3758	9.04698
29	7.17	8.33	13.2307	12.1493	11.0679	11.0207	11.2108	10.8015	10.1544
30	8.05	14.01	13.9532	12.282	11.1489	11.7302	12.3108	12.5969	12.883	13.1186	13.349	13.3804	13.3039	13.8584	14.5533	14.4533	14.1407	13.572	12.7937	12.2089	12.0726	12.266	12.6094	12.907	13.18
31	12.27	26.01	19.1721	18.9579	18.7436	17.7978	16.7159	15.2799	13.5764	12.4212	11.6737	10.8517	9.84393
32	12.04	27.98	18.5093	18.7155	19.3177	19.2963	19.275	19.345	19.4426	20.7112	23.0875	22.4492	21.1591	20.1355	19.3158	19.0861	19.0415	19.0061	18.9794	19.0793	19.2476	18.5106	17.6344	15.9714	14.0689	12.4747	11.0895	10.831	11.2487
33	6.06	23.4	11.8315	9.23258	8.65412	7.95059	6.95716	6.07968	5.70462	5.52561	5.81637
34	9.62	12.34	14.186	12.078	11.8069	10.8876	7.37569	5.34473	5.69619	8.65302	11.6818	9.73762	8.43648	7.96662	7.90209	8.20233	8.86331	9.37089	9.63315	10.0173	10.7035	11.1279	11.1481	11.0758	10.8687
35	4.41	7.27	6.16159	8.30757	10.5259	11.0705	9.27168	7.63864	6.31041	5.22555	5.12496	5.21788	5.66367	6.13873	6.65338	6.95526	7.00988
36	7.61	16.49	17.0801	17.6045	18.0495	16.373	14.7662	14.0358	13.2794	12.1244
37	8.38	16.73	9.08115	9.6208	10.016	9.44926	8.88251	9.09775	9.37639
38	5.52	7.5	6.80995	7.24661	7.68382	7.72847	7.38918	7.1721	7.07657
39	11.5	19.67	19.4717	25.4717	28.0091	28.6123	22.81	19.6832	18.7195	16.6077	16.5109	19.7484	19.9856	16.5968	14.4914	15.9415	17.5403	19.8123	19.6608	17.0767	18.1012	21.4251	25.7714	25.0816	24.2786	27.4403	26.03	23.3019	21.4157	20.1449	20.0073	21.1943	21.4985	19.6148	17.7536	15.9352	14.7173	14.8037	14.6411	14.0132	13.4015	12.8706
40	8.62	12.23	9.76404	10.4252	11.1604	11.6527	12.0595	11.0765	10.1747	9.77679	9.37884	10.2434	11.1367	11.2932	11.4029	11.7443	12.3377	13.0164	13.7964	14.1172	14.0947
41	6.33	16.27	9.02539	8.65068	8.3439	7.91717	7.21424	6.76331	7.04328	7.17119	6.65379
42	8.74	12.79	11.8031	12.8411	13.8791	13.6125	12.9078	12.0909	11.1967	10.3024	9.40821
43	6.03	12.16	12.5351	11.239	9.94281	9.72452	9.57884	8.74163
44	7.61	15.57	16.8653	14.7211	12.9663	12.3883	11.8005	10.6294
45	10.25	28.53	19.7948	16.1249	18.1941	19.4492	20.4269	18.5631	16.2516	14.6926	13.489
46	7.26	20.44	18.4677	20.6104	20.7198	19.7654	18.8723	15.5068	12.3594	11.8763	11.3883	9.02875	7.46701	10.631	13.0252	11.7199	10.4147	10.0893	10.0131	9.81362	9.58846	9.90968	10.31	10.2796	10.1579	10.3191	10.5291	10.2886	9.97039
47	8.11	7.26	14.2548	14.9529	15.5296	15.7014	15.8733	13.2309	10.3321	9.4723	8.69101	8.45905	8.22802	8.06924	8.59735	10.2703
48	5	9.34	5.77953	6.7072	9.34546	8.8738	7.96902	8.10117	8.05409	7.63946	7.55215	7.74025
49	8.02	11.2	13.3067	9.2938	10.0543	11.9168	12.0177	12.2347	10.6507	11.3928	12.4877	12.2538	11.8311	11.5506	11.2776	11.5861	11.9112	11.878	11.4068	11.5774	12.25	12.9154	13.5758	13.8584	13.889	13.3156	12.4009	11.5021	10.6183	10.0843	9.8002
50	6.38	8.99	8.32671	8.09376	7.65902	7.56	7.56	7.5282	6.983	6.60025	6.63696
51	6.04	9.36	14.5512	15.8623	17.2089	16.6375	15.5926	12.4478	9.491	8.951	8.411	8.30775	8.25005	8.19235	8.13465	8.06714	7.99877	8.15908	8.48554
52	5.28	15.65	11.681	11.0973	10.7659	10.0605	9.06089	8.17779	7.44364
53	4.83	7.9	9.9815	10.4555	10.8307	10.0841	9.27673	8.35294	7.42817	6.69666	6.23419
54	5.43	10.33	10.7631	10.8636	10.9641	10.3887	9.68614	9.50624	9.59094	9.47049	9.24292	9.01534	8.76781	8.39944	8.03107
55	9.51	7.18	11.3977	13.3295	13.404	15.2253	15.766	14.7082	13.5916	13.3046	13.0173	12.3635	11.7097	11.0819	10.4736	10.2269	10.5973	10.7809	10.7388	10.4205	9.87865	9.64655	9.9307	10.3305	10.901	10.8429	10.4972	10.032	9.42549	9.46243	10.4106	10.3646	9.94416	9.52863	9.11595
56	4.35	3.81	7.73118	7.14307	7.19818	7.52193	7.87893	7.16353	5.96608	5.65285	5.33963	5.43671	5.75472
57	10.61	10.39	13.4645	12.7001	11.6657	11.3419	11.672	11.922	12.052	12.9841	15.1192	16.0769	14.8344	14.1588	14.3896
58	6.67	11.66	12.5152	11.2495	10.0425	9.03803	8.34608	7.56966	6.54537	5.65799	5.17531
59	3.58	10.13	8.01614	7.32181	6.89587	6.11941	5.01503	4.08485	3.85755	3.68377	3.57842	3.5	3.5	3.56995	3.77551
60	8.5	11.22	12.9891	12.3103	11.5807	10.3116	9.09755	8.24526	7.57222	7.53678	7.7626	8.79595
61	5.4	16.41	12.6487	12.7449	13.0889	12.5393	10.7315	9.61383	9.24617	8.82033	8.34097	7.73496	6.96425
62	8.05	13.92	11.4826	11.8236	12.1646	13.0356	14.0322	13.6376	12.0121	10.5969	9.29272
63	9.39	14.49	13.0516	14.3548	15.6579	15.0049	14.1312	11.8474	9.20525	8.61691	8.03897	7.98603	7.93309	8.12748	8.37896	9.09847	9.79346	9.53203
64	6.66	16.21	11.2128	10.9439	8.39807	8.26889	8.51669	7.97355	7.09811	6.83468	7.2746	7.80797	8.47066	9.12566	9.76969
65	5.18	17.09	11.7912	11.0719	10.2813	9.51566	8.80409	7.73164	6.15681	5.82596	6.1568	6.32934	6.21497	6.31477	6.82217	7.04807	6.802
66	7.93	14.92	13.1997	12.5123	12.7638	12.6159	10.6549	8.78897	7.95062	7.11226
67	5.78	10.84	7.29297	7.3344	7.58789	7.10542	6.62296	6.1405	5.65804	5.95152	6.55599	6.65444	6.4951	7.18294	8.31863	7.81749	6.94206
68	5.16	10.85	12.5395	14.7162	16.8928	14.7908	11.252
69	4.65	10.04	5.97836	6.28173	6.37659	8.30144	7.99345	7.57426	6.90397	6.66889	6.84094	6.72549	6.41726	6.16142	5.95349	5.68648	5.46144	5.32899	5.20311	5.28322	5.57047
70	6.22	14.15	13.4836	12.28	10.8245	11.905	11.1314
71	11.55	27.89	24.0622	24.8256	24.6432	20.8668	17.6121	15.5201	13.7128	12.3636	11.0342	10.4345	9.83491	9.41424	9.05061	10.7979	10.5533	10.3967	10.311	10.0174	9.75308	10.1568
72	4.56	8.63	7.73682	7.42646	7.59888	7.79337	7.98786	16.692	10.1334	8.98034	8.12573	7.87186	7.61798	7.69811	7.80369	8.38939	8.82686	8.15625	7.48564
73	10.53	19.37	15.5081	14.8943	14.4745	14.5932	15.3308	15.4973	14.3907	13.1512	11.5637	10.5741	10.9086	11.312	11.8076	12.4274	13.3529	14.5428	15.8914	16.0783	14.9
74	6.49	8.99	6.91377	6.61468	6.47704	6.74916	6.66192	6.42388	5.81713	5.58462	5.64648	5.96413	6.29722
75	14.23	36.82	28.2878	22.0578	18.3212	17.6151	16.785	15.6433	14.5369	13.5714	12.6059	12.4666	12.7482	13.0297	13.3083	13.5152	13.722	13.9288
76	10.48	20.9	12.2734	13.7303	15.565	14.1741	12.6597	12.2068	11.754	11.6826	12.0191	12.4545	13.0047	13.3618	13.5518
77	7.99	15.19	11.3969	13.0145	12.4992	11.9838	10.0267	8.48712	8.09751	7.95589	8.06923
78	6.27	19.63	12.2246	12.3416	12.4586	10.7745	8.68612	7.01418	5.55044	5.23424	5.04949
79	15.4	37.39	27.1019	23.9232	25.0509	27.5662	30.3264	26.7454	20.6055	16.205	16.5204	16.2432	15.1821	14.5913	15.0022	14.6858	13.9608	13.2358	12.015	13.8754	15.3228	13.1138	12.56	12.1657	12.0452	11.9465	11.9299	12.1878	12.8573	12.6727	11.4787
80	7.59	11.43	10.2937	11.1158	11.938	11.8802	11.2559	10.4828	9.63102	9.45731	9.63551	9.92269	10.2882
81	8.29	12.3	8.6798	8.8557	9.0316	9.69661	10.6729	10.052	8.54996	8.07244	8.23931
82	4.31	1.83	15.8707	15.2919	14.7131	13.6701	12.5803	11.4905	10.4008	10.2822	10.3076	9.16071	7.96926	7.94144	8.4848	7.7616	7.03839
83	8.29	12.4	13.5409	11.7081	11.3565	11.7526	10.4457	9.72928	9.23362	8.91634	8.83765
84	10.66	24.16	16.8685	20.4762	21.152	18.8632	16.7339	14.7204	13.2434	12.6094	12.0682	11.6275	11.2219	11.4467	11.5927	11.6587	11.5954	11.0832
85	9.34	17.96	9.62442	10.2317	12.0495	12.873	10.9815	9.39049	8.4157
86	9.13	14.11	17.5034	15.3298	14.4114	13.4911	12.5675	11.6263	10.6542	10.4482	10.8867	11.3252	11.7638	12.2023	12.6409
87	9.89	14.94	13.0345	13.1148	13.0393	12.2891	11.5388	10.1396	8.47303	7.98073	7.6889	7.39148	7.09232	7.65306	8.44009
88	5.76	13.42	13.4939	14.191	14.5442	11.1145	7.77362	7.54393	7.31423	7.93577	8.82041	9.04289	9.01943	8.99597	9.07436	9.2965	9.49771	9.69892	9.90013	10.4796	11.2604
89	48.8	78.12	61.1679	39.5278	33.1505	28.0578	26.2148	24.5553	23.1468	21.7383	20.3299	18.4105	15.2834	13.3568	14.2503	15.1437	13.2294
90	6.22	9.19	11.2388	11.1083	10.2073	8.68277	7.60766	9.31878
91	6.36	15.26	11.0888	12.9958	13.2146	12.5518	11.7849	10.8098	9.90293	9.1206	8.33852	7.56537	7.05898	7.89985
92	10.82	17.87	20.7638	21.9702	23.1766	22.3256	21.4669	19.214	16.9863	17.7391	18.348	17.9225	17.4775	16.6937	15.9546	15.8693	15.784	16.7046	17.5823	15.9844	14.3864	15.2197	15.938	14.498	13.058	12.7333	12.7506	12.768	12.7854
93	8.02	10.09	15.2287	15.2745	14.9473	13.7688	12.481	14.676	12.7965	10.917	10.4883	9.99916	9.14817
94	7.15	16.18	10.9356	11.0424	11.6426	12.823	11.3677	10.4212	10.4104	9.4997	8.55801	8.96822	9.43121	9.32745	9.22369	9.06844	8.90537
95	5.97	24.99	12.0048	11.6643	11.3238	11.0195	10.8964	11.4612	10.0453	10.466	8.99632	8.13119	8.23866
96	8.42	15.92	13.0489	13.3583	13.6677	13.8431	13.85	13.857	12.7088	10.8657	9.94019	9.90107	11.1612	11.0303	10.8895
97	5.52	10.03	11.4727	13.296	15.9507	17.2788	15.8166	14.0393	11.3513
98	12.14	23.06	17.238	18.1758	20.3099	18.3602	15.9713	14.3907	10.9295	10.3023	10.6652	11.0282	12.9383	12.375	10.6888	9.3405	8.92773	8.52425	8.18114	7.91872	7.91335	8.16159	8.83248	9.1702	8.79356	8.46423	8.18494
99	4.75	12.21	8.70405	8.25534	7.76721	7.18587	6.60453	5.90034	5.1874	4.97648	4.76557	4.71895	4.67679
100	10.08	12.57	12.1444	10.2707	10.218	9.89901	8.88744	7.65368	5.79119	4.50025	5.22591

## Sheet: PLT Values
		Days post surgery
Patient ID	-2	0	0.5	1	1.5	2	2.5	3	3.5	4	4.5	5	5.5	6	6.5	7	7.5	8	8.5	9	9.5	10	10.5	11	11.5	12	12.5	13	13.5	14	14.5	15	15.5	16	16.5	17	17.5	18	18.5	19	19.5	20
1	226	158	99.447	94.5657	102.107	101.018	90.0641	101.6	99.3179	97.5852	115.668	127.296	104.536	132.949	123.124	105.031	106.109	116.772	123.535	128.606	118.621	105.345	101.649	102.654	101.758	99.8632	92.8704	81.6121	74.753	69.9721	66.5147	63.9867	65.1237	68.6068	69.3966	68.3911	63.7488	56.7923	47.3962	55.0335	41.7048	32.342
2	142	121	28.1471	50.9799	55.2471	57.9355	49.2926	31.1207
3	269	160	157.965	174.734	164.44	133.451	123.302	122.125	110.385	113.947	111.001	111.638	111.579	116.936	122.799	117.878	126.011	152.527	170.694	178.827	180.697	171.622	160.195	144.941	161.403	222.778	235.912	195.726	179.432	204.96	217.137	266.574	169.796	119.164	127.569	137.23	144.568	148.459	147.507	137.449	136.653	146.806
4	271	146	138.754	134.896	138.223	130.666	123.276	117.144	112.567	116.087	121.236	134.218	145.672	149.639	147.861	146.344	142.186	117.475	94.1091	93.8413	78.3763	70.3313	63.149	83.326	104.688	131.688	156.382	156.518	166.525	191.012	201.322	228.222	265.432	269.256	276.205	301.779	298.04	269.738	254.992	266.534	229.214	222.191
5	180	128	155.887	152.343	144.442	111.566	66.4488	61.0225	47.7644	39.2619	30.7595
6	279	120	209.423	184.999	167.797	170.864	146.428	159.978	173.528	187.078	200.629	209.71	217.843	224.918	228.697	232.476	237.575	245.333	253.092	260.85	268.608	259.86	243.754	227.648	219.395	226.461	233.527	232.994	228.368	228.974	231.777
7	147	52	96.0745	120.866	85.0448	69.329	54.2173	43.8395	71.8705	101.836	75.1001	59.8557	48.4846	47.4703	47.9	72.878	91.8936	73.3095	52.2866	37.1467	42.639	61.7126	38.954	89.0413	62.5257	76.5656	56.8562
8	174	149	128.524	118.455	109.412	116.158	107.896	120.758	134.33	158.677	168.193	169.963	206.846	233.546	261.457	268.614	270.628	260.248	247.059	247.982	308.38	295.75	274.576	204.973	213.71	200.907	202.998	204.207	187.116	197.076	212.385	206.75	151.221
9	194	150	142.64	139.746	150.773	153.869	162.312	183.11	217.348	219.363	206.912	202.172	187.863	165.456	127.734	85.4243	67.8296	57.0202	50.4622
10	296	128	110.49	103.284	91.705	55.4765	21.0627	37.3438	43.2727	64.6404	35.406	37.5965	19.2562	62.7117	23.6087
11	328	168	192.407	177.021	180.759	179.339	179.479	215.947	240.277	257.616	238.81	278.408	288.172	319.622	372.282	421.246	465.036	498.652	501.289	524.213	554.618	585.909	619.667	621.025	583.876	607.868	649.491	631.178	567.585	606.227	646.966	648.713	630.891	617.241	610.148
12	222	132	130.494	124.096	118.687	133.244	146.241	154.824	164.528	179.953	196.377	218.28	240.184	262.087	279.064
13	200	127	110.763	100.115	89.4664	94.6647	111.312	142.235	180.565	207.746	230.755	257.413	286.109
14	234	240	181.598	169.139	163.703	163.197	149.194	126.602	122.988	151.368	179.486	202.919	225.588	243.678	261.576	278.742	295.206	306.063	317.776	331	348.54	375.272
15	245	201	201.258	209.53	210.325	213.043	226.666	239.079	245.498	251.19	255.176	259.163	263.149	267.739	273.845	279.951	286.057
16	183	117	93.1564	94.1025	95.2529	100.174	105.049	107.549	110.02	111.032	112.365	120.584	134.345	167.816	201.286	228.336	250.928	284.813	327.783	348.539	351.322
17	154	74	138.971	124.997	112.024	93.967	82	67.4676	66	78.4242	98.1613	121.387	130.954	121.178	123.218	145.547	167.875	223.4	218.284	196.054	129.221	115.72	110.357	86.6095	83.97	86	88.5078	98.6214	90.74	78.0413	74.0484	76.6174	73.1072	85.7004	109.638	141.198	179.805	230.691	219.246	197.397	201.282	214.645
18	303	222	242.113	200.657	157.672	151.45	146.717	163.639	184.426	200.814	214.115	227.416	240.717
19	268	183	150.373	157.588	164.803	163.779	156.2	164.493	179.277	195.226	211.722
20	212	134	127.993	131.179	137.068	144.036	156.566	169.826	190.696
21	219	108	156.89	172.161	162.255	155.384	163.685	176.126	195.934	215.473	228.075
22	228	203	163.412	161.477	159.543	157.609	155.674	169.415	191.543	205.433	217.245	234.613	252.95
23	194	123	110.945	106.448	108.749	119.173	129.597	152.546	179.249	205.951	232.654	259.357	286.059
24	208	161	153.522	148.412	142.575	143.689	155.79	175.151	205.214	228.434	243.002	255.577	267.112
25	243	193	172.828	136.107	129.776	140.312	153.773	172.316	196.041	225.429	251.628	267.269
26	206	98	94.4989	89.4878	93	82.5868	72.1736	84.7064	96.9253	95.389	96.5556	117.132	117.699	123.701	135.844	141.238	139.691	137.438	134.613	135.04	139.795	144.916	150.356	157.596	166.54	175.767	185.273
27	301	151	148.137	124.351	130.863	116.877	108.549	110.052	110.149	120.868	133.08	148.258	163.75	180.316	196.882	214.303	233.046	257.912	260.647	268.492	277.169	292.373	307.578	317.957	328.648	361.968	395.288	394.381	391.621	406.308	426.059
28	185	165	143.136	130.932	130.838	146.668	153.853	155.274	160.265	168.989	180.016	193.002	209.363	229.667	249.972	256.848	267.179	307.844	318.27	340.738	357.362	365.567	373.772	411.718	444.296	454.757	464.642	447.464	430.286	455.268	480.965	467.753	454.334	458.869
29	207	113	110.322	111.913	113.503	118.59	112.801	136.246	174.115
30	189	101	121.81	103.18	91.8845	103.959	116.06	137.517	158.974	181.062	203.215	216.669	225.41	242.723	261.943	270.228	275.588	283.381	293.165	307.283	331.448	349.453	364.657	371.062	372.7
31	380	184	241.19	255.474	269.758	296.102	324.691	365.532	415.636	453.801	483.09	504.181	504.815
32	481	150	182.869	190.763	197.562	202.687	207.811	225.355	246.649	266.417	284.742	314.611	346.975	381.4	417.4	469.093	525.713	582.674	639.952	682.598	717.364	748.825	779.778	820.551	864.313	877.465	869.854	899.942	952.649
33	145	114	86.1635	79.0593	73.7259	71.5683	76.772	83.5752	97.3096	112.079	129.327
34	148	77	99.5746	99.3222	99.6987	99.0092	94.055	98.6987	118.782	140.724	153.364	155.731	167.984	182.225	197.437	213.308	229.833	243.119	251.225	258.518	263.796	268.385	271.91	276.877	283.945
35	473	235	220.444	247.249	274.881	278.937	249.985	242.922	272.286	297.254	351.783	394.527	415.78	450.522	503.516	542.334	564.679
36	211	138	170.872	168.9	166.963	165.944	166.536	187.406	208.039	225.039
37	210	152	167.204	174.584	181	181	181	203.553	227.934
38	192	99	111.998	112	112	115.027	121.015	133.58	152.686
39	336	162	145.046	148.953	153.933	157.574	145.577	141.71	160.44	170	181.049	206.224	218.443	215.005	207.286	219.363	239.897	265.776	248.852	217.874	214.375	224.025	278.029	297.581	314.225	345.088	326	320.375	314.724	309.055	310.879	321.461	330.924	337.614	340.472	336.037	332.359	330.325	327.402	322.819	318.458	315.208
40	235	153	164.727	151.351	135.633	140.029	145.484	154.895	164.157	172.486	180.815	213.633	247.007	263.136	278.17	301.402	333.545	350.758	350.227	369.521	403.636
41	211	159	142.24	133.356	123.13	113.872	106.842	121.985	154.486	169.796	201.71
42	275	124	127.927	127.515	127.104	133.247	141.592	161.525	189.453	217.382	245.311
43	208	95	111.917	105.174	98.4308	103.806	110.02	124.672
44	212	153	195.924	177.696	165.782	172.951	179.982	178.932
45	139	105	95.1472	83.9384	89.5689	98.5299	108.626	130.562	154.364	165.996	171.88
46	276	218	173.55	174.503	174.552	161.825	149.41	147.548	146.061	145.957	130.313	124.755	126.665	172.806	212.885	223.833	234.78	254.811	277.152	282.694	284.741	293.102	302.377	314.876	328.059	330.853	331.853	343.025	355.953
47	206	125	153.807	153.351	154.353	160.22	166.087	179.199	194.52	216.642	238.189	255.704	273.038	276.092	284.847	303.106
48	151	128	120.224	114.567	146.529	139.703	142.219	164.812	186.244	205.295	216.27	220.45
49	314	107	102.99	57.6693	50.2296	49.919	56.3722	68.9762	82.0574	106.802	132.535	142.236	129.63	136.205	143.789	145.542	147.128	156.338	174.868	197.582	223.569	241.787	254.796	272.85	294.266	308.025	317.455	321.732	321.215	328.429	341.163
50	214	105	147.241	143.995	134.225	137.406	144.407	151.852	166.466	181.245	196.453
51	158	83	93.0788	94.9304	96.8962	97	98.0736	105.298	113	126.846	140.692	158.584	176.898	195.211	213.525	256.645	301.939	316.187	307.877
52	205	165	135.685	124.192	107.395	102.375	106.619	118.511	140.182
53	187	119	126.747	123.735	119.231	116.092	113.026	122.248	131.573	147.379	172.207
54	194	93	89.8046	83.4086	77.0127	77.9324	80.2283	99.5246	127.428	147.652	163.867	180.082	196.194	211.683	227.171
55	222	124	153.749	166.864	161.208	183.486	189.183	196.883	206.986	220.018	233.062	247.865	262.668	271.338	275.424	283.012	296.577	304	304	307.807	314.695	317.097	312.023	311.588	317.99	328.931	341.949	343.62	331.88	324.755	324.162	317.406	308.328	304.722	304.283
56	173	90	110.807	104.589	95.5699	100.946	110.973	120.643	132.594	145.958	159.323	171.429	182.857
57	264	125	165.516	159.491	151.722	157.086	174.532	201	241	267.34	273.19	285.521	309.962	333.314	354.924
58	222	141	191.682	180.42	163.357	155.94	163.421	177.763	212.239	240.542	250.598
59	178	85	89.6259	81.1502	72.959	68.7771	68.3457	71.6117	89.7964	108.242	127.02	144.736	159.355	174.919	192.313
60	366	185	211.121	207.923	204.78	202.221	202.277	219.532	240.667	275.603	311.706	351.414
61	97	88	101.549	102.494	104.075	102.426	96.2281	98.6277	110.372	123.24	137.142	140.371	129.723
62	197	99	135.86	158.737	181.615	211.906	243.955	260.697	263.894	273.531	286.573
63	185	113	118.125	120.445	122.765	130.399	138.633	144.08	149.167	161.705	174.309	190.191	206.074	234.343	262.633	282.566	301.856	296.105
64	210	130	110.39	95.4194	67.7248	67.2428	70.914	80.4919	92.5515	106.733	123.352	128.611	118.147	115.528	124.082
65	182	141	155.785	162.955	169.511	180.149	199.651	204.369	188.507	203.744	235.521	259.713	270.155	279.097	285.186	291.942	299.816
66	215	134	112.779	112.82	114.018	115.861	120.633	126.481	143.966	161.45
67	166	103	87.8649	87.9978	89.4655	99.6226	109.78	119.937	130.094	146.92	166.419	184.216	201.145	225.84	254.64	274.177	291.597
68	217	105	123.536	128.184	132.832	130.336	125.441
69	174	61	115.599	102.425	90.0976	80.0484	81.7918	84.3716	88.8402	93.155	97.3259	99.8649	101.31	107.05	116.721	120.465	126.856	136.197	140.728	148.87	160.642
70	195	120	141.084	123.342	99.2771	116.201	126.557
71	255	162	141.646	127.332	114.464	107.09	106.18	119.677	134.018	149.716	166.14	209.349	252.558	274.818	290.403	275.533	291.037	303.49	314.583	324.77	333.456	326.813
72	165	94	96.575	99.002	86.7196	97.222	107.724	57.7376	131.761	130.106	131.21	137.869	144.528	151.073	157.61	177.835	196.629	201.16	205.692
73	209	125	146.145	135.761	129.401	130.533	140.275	155.987	185.003	210.922	228.731	252.233	288.339	317	335.701	346.743	338.93	325.031	307.482	283.677	252.52
74	145	85	129.796	120.008	110.216	113.382	131.29	145.006	148.474	156.232	167.366	184.512	202.021
75	163	129	147.358	134.858	128.833	130.679	135.141	146.174	157.522	170.133	182.744	197.791	214.079	230.368	247.16	275.96	304.76	333.56
76	312	202	142.237	140.593	139.109	141.041	144.691	159.913	175.135	196.872	225.573	247.722	262.257	284.277	312.773
77	236	115	120.741	113.198	104.103	95.0084	89.5653	92.4293	105.416	118.318	131.131
78	198	164	155.245	145.057	134.868	131.481	129.62	130.884	133.71	139.986	146.657
79	393	256	231.311	231.655	244.129	324.339	416.503	462.248	489.264	528.927	602.885	650.914	664.651	658.781	611.138	584.596	569.908	555.221	525.302	509.788	533.775	532.79	485.123	451.248	441.055	431.493	424.31	430.712	457.494	459.605	432.56
80	225	140	205.824	218.441	231.058	231.33	223.655	233.455	252.495	285.95	326.886	364.965	400.991
81	244	170	166.344	156.572	146.8	149.836	161.023	178.33	199.014	223.571	250.565
82	409	167	310.29	314.454	318.618	341.272	365.793	390.313	414.833	449.904	486.54	404.356	424.679	577.09	601.687	612.672	623.657
83	251	104	146.603	123.254	118.219	130.167	127.678	140.29	158.551	176.153	192.874
84	228	163	161.368	157.796	148.223	132.582	130.231	137.536	149.132	167.473	183.334	196.515	209.814	225.228	238.237	248.8	257.208	258.14
85	243	135	142.761	137.422	135.446	134.414	135.961	145.284	170.556
86	224	176	192.137	177.175	162.889	153.437	151.948	163.59	198.19	221.998	236.725	251.452	266.18	280.907	295.634
87	254	163	175.721	152.703	135.361	142.622	149.882	156.202	162.135	201.821	247.269	283.176	316.134	353.468	391.955
88	138	71	85.7032	79.5972	73.8784	72.4189	71.3681	84.6196	97.8712	116.392	136.543	158.039	180.035	202.031	204.615	206.747	220.566	234.384	248.202	262.66	277.458
89	500	268	209.972	179.845	175.275	171.696	170.621	172.764	179.309	185.855	192.4	198.487	203.491	220.954	267.683	314.412	322.975
90	165	81	93.7971	114.667	119.649	111.778	107.897	128.752
91	206	151	147.615	152.369	149.476	142.591	141.705	152.821	165.785	182.119	198.283	208.485	220.04	238.434
92	184	100	109.168	85.6168	62.0654	58.5024	54.993	49.9756	45.0707	53.5538	62.1229	71.3103	81.2247	103.835	125.545	134.071	142.597	166.364	190.855	214.546	238.236	280.138	317	317	317	320.606	325.319	330.031	334.743
93	198	112	141.718	135.721	118.016	113.356	110.373	151.843	168.711	185.578	195.957	203.39	200.522
94	242	139	135.306	114.981	108.07	116.922	116.443	132.928	156.223	183.076	210.052	226.095	240.994	252.723	264.452	294.312	326.927
95	253	173	152.941	149.079	145.218	142.205	143.436	157.23	163.74	187.508	203.895	227.009	260.944
96	227	99	72.8311	77.1992	81.5672	88.315	98.0541	107.793	129.43	158.88	182.161	207.485	235.803	259.678	283.522
97	220	214	200.205	192.73	194.679	200.681	215.206	229.375	242.512
98	101	39	89.0731	79.3525	71.5827	61.2774	48.1963	38.0818	35.2235	37.654	41.0664	44.4787	59.394	65.9206	67.1193	69.1199	73.3414	75.3812	63.2405	59.2548	81.2519	95.5469	97.0054	98.1736	98.7195	98.0796	96.1861
99	344	178	178.443	167.612	158.482	153.376	148.27	154.551	165.403	188.891	212.38	228.507	244.434
100	182	159	140.609	138.044	146.147	158.198	180.512	202.503	223.579	239.773	238.743

## Sheet: Patient Outcomes
PatientID	Mortality	LengthOfHospitalStay
1	TRUE	27
2	TRUE	4
3	TRUE	30
4	TRUE	26
5	TRUE	5
6	TRUE	14
7	TRUE	13
8	TRUE	16
9	TRUE	9
10	TRUE	7
11	FALSE	17
12	FALSE	6
13	FALSE	6
14	FALSE	10
15	FALSE	8
16	FALSE	10
17	FALSE	58
18	FALSE	7
19	FALSE	4
20	FALSE	4
21	FALSE	6
22	FALSE	6
23	FALSE	5
24	FALSE	6
25	FALSE	5
26	FALSE	13
27	FALSE	14
28	FALSE	16
29	FALSE	5
30	FALSE	12
31	FALSE	6
32	FALSE	14
33	FALSE	5
34	FALSE	12
35	FALSE	8
36	FALSE	4
37	FALSE	3
38	FALSE	4
39	FALSE	43
40	FALSE	11
41	FALSE	5
42	FALSE	5
43	FALSE	4
44	FALSE	4
45	FALSE	5
46	FALSE	14
47	FALSE	7
48	FALSE	5
49	FALSE	15
50	FALSE	5
51	FALSE	8
52	FALSE	4
53	FALSE	5
54	FALSE	6
55	FALSE	17
56	FALSE	5
57	FALSE	7
58	FALSE	5
59	FALSE	7
60	FALSE	5
61	FALSE	6
62	FALSE	5
63	FALSE	8
64	FALSE	7
65	FALSE	8
66	FALSE	6
67	FALSE	8
68	FALSE	2
69	FALSE	10
70	FALSE	5
71	FALSE	11
72	FALSE	9
73	FALSE	10
74	FALSE	6
75	FALSE	8
76	FALSE	7
77	FALSE	5
78	FALSE	4
79	FALSE	16
80	FALSE	6
81	FALSE	5
82	FALSE	7
83	FALSE	5
84	FALSE	8
85	FALSE	4
86	FALSE	7
87	FALSE	7
88	FALSE	10
89	FALSE	8
90	FALSE	3
91	FALSE	6
92	FALSE	14
93	FALSE	6
94	FALSE	7
95	FALSE	6
96	FALSE	7
97	FALSE	4
98	FALSE	13
99	FALSE	6
100	FALSE	5
