# Supplementary material for: Human acute inflammatory recovery is defined by co-regulatory dynamics of white blood cell and platelet populations
Source: Nat Commun. 2022 Aug 22;13:4705. doi: 10.1038/s41467-022-32222-2 (PMC9395541; doi:10.1038/s41467-022-32222-2)
Supplement: Supplementary file 7 — Source Data [file 41467_2022_32222_MOESM7_ESM.xlsx]

## Sheet: Fig 1c
		WBC reference range	4.5	11
		PLT reference range	150	400
		Mean phase-plane trajectory for recovering patients
	Time	Preop	0	0.5	1	1.5	2	2.5	3	3.5	4	4.5	5	5.5	6	6.5	7
	WBC	7.72056	14.6731	12.8389	12.6919	12.7013	12.2108	11.3425	10.4863	9.58655	9.10445	8.66267	8.73707	8.80084	9.25752	9.54976	9.86008
	PLT	220.633	135.592	144.897	137.067	130.742	131.788	136.16	148.25	164.946	181.068	198.217	208.759	225.164	236.103	252.783	265.073
		Mean trajectory stratified by age
	Time		0	0.5	1	1.5	2	2.5	3	3.5	4	4.5	5	5.5	6	6.5	7
50-60yrs	WBC		14.9023	12.7173	12.5894	12.6207	12.1274	11.2803	10.4289	9.49134	9.07818	8.62092	8.80542	8.91727	9.59277	9.91595	10.2659
	PLT		141.391	153.273	145.43	139.043	140.686	146.147	160.165	178.157	197.168	216.537	227.916	245.609	261.959	280.445	292.255
60-70yrs	WBC		14.565	12.6495	12.554	12.5652	12.0916	11.1962	10.3705	9.46642	8.99233	8.5592	8.61519	8.69493	9.12751	9.43117	9.83221
	PLT		135.766	144.665	137.027	130.569	131.296	135.096	147.081	164.558	181.284	198.687	209.92	226.585	236.208	254.896	268.105
70-80yrs	WBC		14.0806	12.7951	12.7313	12.8244	12.39	11.5936	10.7207	9.82956	9.26531	8.82504	8.80583	8.85099	9.31173	9.6352	9.81047
	PLT		128.94	139.128	131.222	124.96	126.214	130.067	141.107	156.075	171.107	186.492	196.014	211.812	221.911	236.862	248.707
80+ yrs	WBC		13.9652	12.8372	12.6545	12.7519	12.3557	11.5996	10.8686	10.0903	9.49372	8.98552	8.94618	8.93772	9.18101	9.40952	9.71789
	PLT		120.108	129.453	121.12	114.186	114.422	118.35	129.171	144.152	159.265	174.876	187.259	201.206	215.238	230.317	238.944
		Mean trajectory stratified by length of stay
	Time		0	0.5	1	1.5	2	2.5	3	3.5	4	4.5	5	5.5	6	6.5	7
3-4 days	WBC		13.98	12.1532	11.8352	11.6796	11.1122	10.1402	9.24631
	PLT		141.856	149.259	145.512	141.201	141.535	146.561	159.577
4-5 days	WBC		14.4098	12.2968	12.1535	12.157	11.7118	10.8536	9.9874	9.11686	8.51638
	PLT		138.481	149.118	143.464	138.302	139.851	145.434	158.481	177.823	198.492
5-6 days	WBC		14.2387	12.6532	12.4319	12.3682	11.8991	11.0754	10.2333	9.37274	8.71489	8.29129	8.18195
	PLT		134.669	145.367	137.919	131.425	132.646	137.318	150.417	167.921	186.315	205.337	223.53
6-7 days	WBC		14.6757	12.9797	12.7622	12.7257	12.2625	11.3864	10.525	9.69335	9.09327	8.62376	8.54459	8.61692	8.90403
	PLT		133.703	141.785	133.373	126.943	127.65	131.822	144.164	160.565	179.008	196.829	215.161	232.164	248.209
7-8 days	WBC		14.992	13.1687	13.0632	13.0514	12.5425	11.6839	10.8297	9.90623	9.26828	8.80228	8.65844	8.71676	8.95056	9.18464	9.39583
	PLT		134.889	144.438	135.558	128.95	130.646	134.934	146.88	162.591	180.215	197.824	213.901	231.253	248.321	266.222	283.972
		Mean trajectory stratified by hospital
	Time		0	0.5	1	1.5	2	2.5	3	3.5	4	4.5	5	5.5	6	6.5	7
MGH	WBC		14.6731	12.8389	12.6919	12.7013	12.2108	11.3425	10.4863	9.58655	9.10445	8.66267	8.73707	8.80084	9.25752	9.54976	9.86008
	PLT		135.592	144.897	137.067	130.742	131.788	136.16	148.25	164.946	181.068	198.217	208.759	225.164	236.103	252.783	265.073
4-5 days	WBC		15.439	13.1364	13.0644	12.6325	11.8675	11.0033	10.2528	9.51221	9.09968	8.74687	8.7772	8.84504	9.25087	9.53442	9.98467
	PLT		157.148	157.84	149.192	140.588	143.206	148.306	163.198	180.632	198.674	215.122	230.681	247.193	261.7	276.89	288.526
		Mean trajectory stratified by pre-op lab quadrant
	Time	Preop	0	0.5	1	1.5	2	2.5	3	3.5	4	4.5	5	5.5	6	6.5	7
	Median WBC	7.3
	Median PLT	211.5
Q1	WBC	6.08899	13.197	11.8327	11.8456	11.9363	11.4992	10.6719	9.84622	8.94803	8.43381	8.01541	8.08389	8.11249	8.52959	8.79762	9.08204
	PLT	257.618	155.069	163.518	155.17	147.753	148.583	153.222	167.876	187.318	206.435	225.483	241.086	259.001	277.303	296.216	315.552
Q2	WBC	5.79431	12.2855	11.0193	10.9911	10.9821	10.4751	9.66098	8.85924	8.03797	7.54307	7.19914	7.2547	7.31676	7.71218	7.90413	8.25698
	PLT	165.499	109.993	122.175	114.961	108.993	109.009	112.313	121.369	134.537	146.196	160.349	166.485	179.351	187.824	201.045	211.342
Q3	WBC	9.63999	17.9864	14.8784	14.5073	14.4471	13.9787	13.1385	12.2289	11.2779	10.7588	10.2263	10.2318	10.2952	10.7286	11.1034	11.4243
	PLT	278.081	165.17	175.652	167.406	161.672	164.999	171.591	186.711	206.659	226.839	246.985	262.108	280.84	288.835	309.077	319.875
Q4	WBC	9.35828	16.2142	14.0113	13.8346	13.8879	13.4022	12.5037	11.6359	10.7208	10.1384	9.66448	9.82221	9.83882	10.328	10.6555	10.7632
	PLT	175.467	117.55	129.021	122.669	117.613	119.189	123.179	135.013	150.629	165.304	180.497	187.486	202.269	211.067	227.275	236.879
		Mean trajectory stratified by STS risk quartile
Lowest	WBC		14.4732	12.109	11.7966	11.6653	11.1476	10.2499	9.43792	8.60781	8.1814	7.87303	7.85538	8.01492	8.49364	8.84764	9.12981
	PLT		143.671	153.531	147.504	141.341	142.12	146.461	159.919	179.584	199.297	219.971	229.82	247.854	265.355	284.597	297.843
2nd	WBC		14.1583	12.3327	12.1529	12.0989	11.6233	10.7926	10.0117	9.15179	8.65224	8.24062	8.15419	8.31231	8.91732	9.13302	9.31811
	PLT		135.179	144.833	138.83	133.091	134.322	139.487	152.773	170.451	188.91	207.588	221.693	239.458	256.881	273.29	283.647
3rd	WBC		14.3337	12.5805	12.4582	12.4483	12.0298	11.2678	10.4381	9.58186	9.0098	8.5989	8.55877	8.59256	8.8617	9.15661	9.527
	PLT		135.541	144.946	137.658	131.58	133.793	139.355	152.156	169.307	185.7	201.675	215.671	231.929	240.728	258.234	274.157
Highest	WBC		15.4416	13.6237	13.2567	13.1776	12.7183	11.9465	11.1715	10.3509	9.76766	9.28644	9.1592	9.08104	9.31124	9.63743	9.83431
	PLT		132.74	141.271	131.95	125.568	127.111	131.803	143.017	157.937	174.764	190.677	203.462	218.601	232.103	247.89	257.68
No score	WBC		14.9204	13.3422	13.4017	13.5856	13.0454	12.0623	11.0458	10.007	9.46974	8.9478	9.1017	9.18396	9.65212	9.92411	10.2416
	PLT		132.43	141.511	131.943	125.052	125.287	128.447	139.432	154.707	169.25	185.508	196.377	212.773	224.043	241.001	256.683
		Mean trajectory stratified by procedure
CABG	WBC		14.3439	12.2523	12.0818	12.0485	11.7167	11.0426	10.32	9.5431	9.05924	8.71934	8.68377	8.80074	9.23572	9.53645	9.83018
	PLT		141.816	156.647	150.451	145.721	148.625	154.774	168.81	187.451	206.067	225.071	236.322	252.807	265.453	282.711	297.42
Valve	WBC		14.2293	12.8338	12.427	12.2635	11.6138	10.5859	9.72101	8.83391	8.41398	7.95704	7.94697	7.97347	8.38772	8.7046	8.92994
	PLT		133.79	138.148	131.319	124.245	124.104	128.082	139.003	155.912	171.264	188.658	203.391	220.537	236.195	252.977	258.054
CABG + Valve	WBC		15.9489	13.2538	13.136	13.173	12.7049	11.8756	11.068	10.1651	9.55543	9.06919	9.23561	9.19331	9.47803	9.78531	10.0609
	PLT		129.523	129.76	119.779	112.157	112.335	115.769	127.385	142.295	157.597	172.976	188.195	205.562	217.226	232.303	245.2
Other	WBC		15.0033	13.3685	13.4142	13.5804	13.02	12.0376	11.0114	9.9714	9.42976	8.9054	9.04162	9.11169	9.57872	9.84849	10.158
	PLT		131.647	140.666	130.957	123.749	123.808	126.797	137.68	152.839	167.103	183.045	193.781	209.946	221.169	238.054	253.611

## Sheet: Fig 1d
	Recovery trajectory
	Time	Preop	0	0.5	1	1.5	2	2.5	3	3.5	4	4.5	5	5.5	6	6.5	7
	WBC	7.72056	14.6731	12.8389	12.6919	12.7013	12.2108	11.3425	10.4863	9.58655	9.10445	8.66267	8.73707	8.80084	9.25752	9.54976	9.86008
	PLT	220.633	135.592	144.897	137.067	130.742	131.788	136.16	148.25	164.946	181.068	198.217	208.759	225.164	236.103	252.783	265.073
	Percentiles	Lower 50th	Upper 50th	Lower 80th	Upper 80th	Lower 90th	Upper 90th
Day 2 to 3	Delta WBC	-2.15	-0.97	-2.1	-0.18	-1.91	0.36
	Delta PLT	3.83	24.81	-6.55	27.61	-13.03	27.34
Day 4 to 5	Delta WBC	-0.89	0.25	-1.26	0.86	-1.34	1.13
	Delta PLT	22.78	30.09	9.99	23.55	0.81	16.56
Day 6 to 7	Delta WBC	0.13	1.08	-0.67	1.19	-1.107	0.88
	Delta PLT	37.7	17.44	31.72	-7.85	16.02	-26.22
	Direction percentile	<50th	50-80th	80-90th	>90th
Day 2-3	Mortality (%)	0.74	1.22	3.96	10.22
	Error bar height	0.32	0.64	1.83	2.89
Day 4-5	Mortality (%)	0.81	1.27	2.89	17.42
	Error bar height	0.46	0.74	1.88	4.41

## Sheet: Fig 2a and 2c
			Non-normalized trajectories (for mini plots in Fig 2a and 2c)
Cohort	Time	Pre-op/admission	0	1	2	3	4	5		Injury size
Limb amputation	WBC	10.141	15.7356	12.6425	11.5027	10.3742	9.91778	9.64696		9.64
	PLT	319.172	324.45	301.655	304.559	320.555	335.426	348.314
Colectomy	WBC	9.46673	18.1191	14.0819	12.2395	11.5557	11.5412	11.3173		11.6
	PLT	295.364	289.85	277.345	296.619	321.216	346.429	364.706
Cardiac Surgery	WBC	7.82205	17.5915	12.8521	11.719	10.215	9.13867	8.90976		8.89
	PLT	220.896	144.925	133.752	136.336	159.112	193.437	228.638
Cesarean section	WBC	11.3469	18.0014	13.4184	12.4947	10.4986	9.7404	10.2166		9.96
	PLT	178.154	168.102	154.604	169.897	193.414	220.157	245.095
Hip Arthroplasty	WBC	7.5461	14.024	10.3754	9.62469	9.05178	8.64606	8.69992		7.82
	PLT	227.88	211.516	189.313	199.928	222.179	250.447	280.165
Hysterectomy	WBC	8.17412	16.7598	12.3564	11.1968	10.4269	9.82239	9.68861		9.18
	PLT	327.118	285.021	265.711	291.324	332.624	368.642	402.2
Whipple	WBC	6.63857	14.3007	11.7106	10.3445	9.11315	9.05699	9.46167		8.9
	PLT	220.776	202.416	178.646	184.575	197.332	214.27	231.884
COVID-19	WBC	11.112	14.4909	11.5074	10.1406	9.61669	9.41788	9.31628		9.31
	PLT	249.986	266.498	269.738	285.956	303.543	318.978	332.517
C. difficile colitis	WBC	22.7698	28.6631	21.0599	15.2238	13.0305	11.0266	11.1202		11.02
	PLT	297.871	299.379	278.871	282.15	294.334	303.798	321.737
Myocardial Infarction	WBC	10.3491	15.0293	12.3158	11.2239	10.4436	10.1313	9.951		9.95
	PLT	222.361	211.708	193.119	195.187	208.36	223.967	243.425
Stroke	WBC	11.4887	14.8634	13.1362	12.1223	11.5409	11.2854	11.1264		11.12
	PLT	234.654	233.296	222.144	222.435	227.754	233.786	242.656
Sepsis	WBC	15.317	22.7943	17.074	13.6702	11.8637	11.352	11.14		11.14
	PLT	207.377	202.156	186.689	191.141	203.725	218.168	234.728
			Normalized trajectories
Cohort	Time		0	1	2	3	4	5
Limb amputation	x-axis		1.02578	0.527233	0.343531	0.16163	0.0880666	0.0444153
	y-axis		0.950445	-0.0265521	0.0978916	0.783513	1.42089	1.97332
Colectomy	x-axis		0.990178	0.409216	0.144086	0.0456761	0.0435932	0.0113706
	y-axis		0.494671	0	0.762458	1.73547	2.73286	3.45585
Cardiac Surgery	x-axis		1.08604	0.521032	0.385947	0.20664	0.0783273	0.0510372
	y-axis		0.153428	-0.0461444	0	0.406871	1.02002	1.64883
Cesarean section	x-axis		1.04689	0.482072	0.368239	0.122232	0.0287934	0.0874857
	y-axis		0.362105	0	0.410253	1.04114	1.75857	2.42758
Hip Arthroplasty	x-axis		1.02465	0.318653	0.1734	0.0625432	-0.0159632	-0.00554005
	y-axis		0.857155	-0.0480905	0.384714	1.29188	2.44438	3.65602
Hysterectomy	x-axis		1.06164	0.386242	0.208371	0.0902912	-0.00243071	-0.0229502
	y-axis		0.502529	0	0.666536	1.74136	2.67867	3.552
Whipple	x-axis		1.02008	0.538788	0.284943	0.0561313	0.0456958	0.120893
	y-axis		0.776683	-0.25808	0	0.555341	1.29267	2.05948
COVID-19	x-axis		0.988339	0.432289	0.17754	0.0799007	0.0428456	0.0239104
	y-axis		0.0234319	0.19686	1.06484	2.0061	2.83214	3.55675
C. difficile colitis	x-axis		0.969744	0.588938	0.296638	0.186785	0.0864196	0.0911082
	y-axis		0.935828	-0.0244168	0.129121	0.699618	1.14276	1.9827
Myocardial Infarction	x-axis		1.01421	0.489313	0.278079	0.127141	0.0667214	0.0318527
	y-axis		0.67894	-0.0850052	0	0.541345	1.18277	1.98245
Stroke	x-axis		0.97842	0.553388	0.303889	0.160817	0.0979539	0.058817
	y-axis		1.20742	0.166743	0.193933	0.690269	1.25314	2.08077
Sepsis	x-axis		0.986584	0.530664	0.259374	0.11539	0.0746013	0.0577094
	y-axis		0.493248	-0.19937	0	0.563524	1.21028	1.95187

## Sheet: Fig2b
	Days post WBC peak	0	0.5	1	1.5	2	2.5	3	3.5	4	4.5	5
Cardiac surgery	WBC	17.5915	13.6428	12.8521	12.379	11.719	10.9518	10.215	9.5691	9.13867	8.90086	8.90976
	PLT	144.925	141.717	133.752	131.754	136.336	145.089	159.112	175.853	193.437	210.765	228.638
Limb amputation	WBC	15.7356	13.7683	12.6425	11.9379	11.5027	10.9915	10.3742	10.0671	9.91778	9.81339	9.64696
	PLT	324.45	306.39	301.655	302.275	304.559	313.505	320.555	328.34	335.426	341.205	348.314
Hip arthroplasty	WBC	14.024	11.5357	10.3754	9.86001	9.62469	9.33447	9.05178	8.76318	8.64606	8.64076	8.69992
	PLT	211.516	195.216	189.313	190.492	199.928	209.597	222.179	237.036	250.447	264.911	280.165
Hysterectomy	WBC	16.7598	13.08	12.3564	11.7568	11.1968	10.8519	10.4269	10.0988	9.82239	9.65388	9.68861
	PLT	285.021	263.179	265.711	275.319	291.324	311.822	332.624	352.886	368.642	384.254	402.2

## Sheet: Fig 2d
WBC R^2	PLT R^2
-0.0453017	0.293597
-0.0377048	0.982202
0.656908	0.822177
0.954413	0.51609
0.650356	0.983794
0.567374	0.872608
0.883327	0.971269
0.939865	0.134486
0.921272	0.674127
0.902568	0.865695
0.834453	0.686382
0.555326	0.988413
0.968451	0.946065
0.768651	0.836737
-8.66862e-13	0.805638
0.963108	0.422549
0.927992	0.644196
-0.111111	0.831935
0.746641	0.875233
0.41318	0.164711
0.206537	0.794234
0.789858	0.905431
0.789858	0.905431
0.851217	0.975728
0.756279	0.709494
0.554931	0.988828
0.979689	0.739083
0.291465	0.759786
0.797611	0.929086
0.958873	0.901521
0.990118	0.966498
0.963165	0.398023
0.386066	0.801013
0.993208	0.983563
0.789924	0.923474
0.483439	0.830883
0.352681	0.981022
0.799391	0.541127
0.974786	0.490009
0.964549	0.754233
-0.0275418	0.968727
0.7973	0.970848
0.879551	0.434024
0.981478	0.906148
0.261693	0.982225
0.884619	0.626525
0.680586	0.925513
0.742668	0.64784
0.789749	0.826612
0.74129	0.634512
-0.25	0.221463
0.973549	0.995328
0.616331	0.942846
0.341418	0.809234
0.755949	0.958396
0.620059	0.980084
0.570223	0.161882
0.787811	0.857151
0.293232	0.968445
0.0327772	0.790923
0.818714	0.662418
0.74445	0.842137
0.963286	0.531971
0.909197	0.991596
0.812784	0.924721
0.415964	0.485225
0.99542	0.769838
0.93109	0.127615
0.986926	0.862316
0.0780837	0.552371
-0.233478	0.817423
0.751776	0.608236
0.677334	0.929254
0.930958	0.257826
-0.111111	0.97529
0.863213	0.932552
-0.111111	0.984293
0.935117	0.617118
0.605151	0.932433
0.229635	0.848919
0.682864	0.451153
-0.0987008	0.622898
0.675426	0.859276
0.988761	0.981997
0.577151	0.966727
0.985389	0.481048
-0.248917	0.989041
-0.248917	0.989041
-0.105714	0.911885
0.885373	0.976525
0.955125	0.136149
0.765838	0.83856
-0.111111	0.257046
0.972555	0.926043
0.995157	0.995516
0.111204	0.828854
0.943237	0.752225
-0.25	0.734032
0.839956	0.759982
0.728106	0.97785
0.728106	0.97785
0.625578	-0.119889
0.758565	0.703958
0.838868	0.432488
0.839881	0.842321
0.801381	0.743776
0.74763	0.688143
-0.247374	0.946412
-0.111111	0.422967
0.573851	0.514933
0.639548	0.355132
0.639548	0.355132
0.94704	0.552926
0.694867	0.903401
0.983917	0.987901
0.924369	0.925768
0.72388	0.925811
-0.25	0.980181
0.94986	0.477085
0.768669	0.763792
0.972102	0.308158
0.977459	0.399615
0.910981	0.927001
0.908605	0.793354
0.656299	0.82864
0.7631	0.862368
-0.250001	0.25216
0.788199	0.942407
0.825508	0.966234
-0.184679	0.647894
0.74509	0.747686
0.106285	0.658558
0.965269	0.786751
0.85705	0.954614
0.00258483	0.979257
-0.0750861	0.951424
0.96872	0.983904
0.950618	0.884701
0.948251	0.984805
0.947155	0.944816
0.974112	0.61991
0.944055	0.892909
0.980848	0.871288
0.9428	0.912485
-0.0844602	0.721799
0.793114	0.986881
0.664583	0.588454
0.961105	0.942048
0.988818	0.928959
0.59154	0.909623
0.712821	0.709829
0.832495	0.846922
0.564785	0.265492
0.195442	0.57976
0.387238	0.980069
0.947277	0.772547
0.672923	0.627633
0.616288	0.802822
0.798764	0.857088
0.90761	0.946358
0.734012	0.697018
0.974373	0.648896
0.392982	0.496282
0.955784	0.808536
-0.25	0.981531
0.859804	0.983492
0.328372	0.981502
0.839784	0.996348
0.522086	0.954185
0.952922	0.817064
0.734231	0.575501
0.630996	0.987942
0.96017	0.995916
0.861603	0.980798
0.950354	0.829792
0.964024	0.949165
-0.25	0.794378
0.427283	0.614275
0.594752	0.899301
0.943825	0.754405
-0.186145	-0.110486
0.908605	0.793354
0.701654	0.390072
0.712167	0.904527
0.994006	0.929318
-0.0893216	0.316284
0.974524	0.992269
0.937337	0.301251
0.893593	0.985421
0.912669	0.399211
0.967288	0.821376
0.791639	0.908575
0.837528	0.000246684
0.895861	0.904598
0.84928	0.980764
-0.00307344	0.940866
-0.151539	0.922463
0.168158	0.725084
0.300102	0.919505
0.103177	0.979457
0.989231	0.977001
0.316622	0.971037
0.973166	0.981801
0.369502	0.869742
0.585547	0.9116
0.891956	0.992533
0.853758	0.78709
0.782368	0.90502
-0.25	0.683175
0.656927	0.988975
0.0218343	0.928204
0.255579	0.956599
-0.0927602	0.52892
0.965226	0.987158
0.990415	0.982468
0.848863	0.939544
0.888776	0.989813
0.301595	0.870354
0.879823	0.312521
0.955071	0.976383
0.266552	0.989149
0.0191873	0.902948
0.463466	0.823686
-0.25	0.945236
0.844062	0.880936
0.907909	0.988983
0.4982	0.868193
0.90474	0.720319
0.211353	0.70393
0.839509	0.769898
0.799591	0.839073
0.928451	0.992544
0.890234	0.940547
0.362621	0.941858
0.882439	0.956668
-0.247299	0.59735
0.92255	0.980375
-0.25	0.932498
0.996464	0.966305
0.959668	0.232265
0.803817	0.882031
-0.109079	0.904425
-0.198196	0.576354
0.834828	0.962165
0.915745	0.972228
0.919662	0.977342
-0.239573	0.980728
0.951247	0.92642
0.772199	0.983773
0.960581	0.834602
-0.25	0.918054
0.876403	0.699547
-0.0767812	0.495207
0.74016	0.188978
0.458921	0.88226
0.470267	0.494596
0.945978	0.977725
0.0640698	0.823533
0.912552	0.984189
0.456344	0.94202
0.962538	0.598177
-0.111111	0.645746
0.60461	0.979807
0.951257	0.955649
0.87641	0.937843
0.494463	0.923519
0.842616	0.93984
0.931221	0.431596
0.98009	0.988145
0.924	0.837527
0.978919	0.98512
-0.25	0.942869
0.521141	0.680035
-0.111111	0.59686
0.942813	0.907256
0.996161	0.998499
0.299147	0.985729
-0.205296	0.96496
-0.25	0.112998
0.368153	0.946616
0.552355	0.974056
0.824729	0.521173
0.449173	0.931885
0.235798	0.993743
0.808803	0.900243
-0.25	0.952781
0.875997	0.307765
0.864243	0.822567
0.88338	0.48788
0.93681	0.26122
0.824722	0.588386
0.553796	0.992293
0.927468	0.97737
0.977916	0.978097
0.94196	0.980265
0.905632	0.971201
-0.132007	0.701224
0.0657972	0.995395
0.781637	0.844957
-0.25	0.572651
0.869243	0.16339
0.636629	0.983612
-0.111111	0.968167
0.888097	0.974589
0.736647	0.916818
0.958369	0.802618
0.773443	0.937652
0.948431	0.578543
-0.111111	0.484547
0.922536	0.785558
0.791957	0.923621
0.961391	0.823722
0.995827	0.959236
-0.0914073	0.744355
0.948711	0.977907
0.883299	0.947511
0.738254	0.867239
0.82029	0.994715
0.742004	0.699553
0.910397	0.989464
0.595687	0.48146
0.848898	0.989806
0.733078	0.641445
0.967375	0.737268
-0.19183	0.976336
-0.239416	0.974846
0.581491	0.810418
0.935247	0.183342
0.0251121	0.970291
0.516718	0.893431
0.984246	0.623549
0.882432	0.977654
0.988823	0.780442
0.927111	0.993999
0.0730109	0.56131
0.991157	0.989393
0.829878	0.948706
0.987322	0.972589
-0.111111	0.982642
0.755729	0.680593
-0.110974	0.0456132
0.817476	0.985716
0.275787	0.922446
0.307429	0.973283
0.70854	0.995495
0.983832	0.451548
0.738807	0.960599
0.558663	0.149831
0.980267	0.334148
-0.111111	0.959606
-0.25	0.266302
0.719437	0.937966
-0.111111	0.285154
0.955321	0.95895
0.930806	0.607492
0.888171	0.597886
0.799191	0.877357
-0.111111	0.976401
0.459525	0.992536
0.862792	0.662078
0.814723	0.97838
0.632912	0.609148
-0.25	0.970216
0.888592	0.993038
-0.194984	0.985984
0.631177	0.981827
0.49018	0.458032
-0.223004	0.975086
0.962517	0.743395
0.818735	0.372951
0.859442	0.823278
-0.0693055	0.960523
0.981834	0.941824
0.907162	0.991732
0.932347	0.484068
-0.25	0.926426
0.649179	0.940309
-0.25	0.704582
-0.152484	0.851648
-0.25	0.982715
0.785658	0.969528
0.830648	0.782109
0.98335	0.900711
-2.66003e-11	0.959732
0.761075	0.963603
0.955464	0.983788
0.978704	0.994153
0.83255	0.860574
0.955411	0.837692
-0.25	0.857216
0.442486	0.694285
0.917329	0.605258
0.656755	0.595785
0.92714	0.883568
0.911065	0.927323
0.533733	0.980248
0.914665	0.850575
-0.229302	0.801553
0.621877	0.36121
0.931849	0.24349
0.908631	0.98851
0.955155	0.75579
-0.0977386	0.787356
0.213829	0.554565
0.917224	0.515336
-0.24882	0.984769
0.751197	0.714523
0.757902	0.871667
0.065673	0.273376
0.440739	0.848405
0.935362	0.863674
0.863316	0.991873
0.742833	0.979098
0.622834	0.683175
-0.25	0.880326
0.0907845	0.920316
0.226489	0.818158
0.924167	0.832064
-0.2437	0.959847
0.374606	0.833041
-0.0513088	0.802152
0.947409	0.71542
0.922564	0.988969
0.416018	0.989721
0.821807	0.791562
0.325371	0.99172
0.748347	0.899053
0.961388	0.896682
0.806645	0.607571
0.594105	0.827593
0.931722	0.906639
0.499023	-0.110867
0.893682	0.913585
0.445026	0.227509
0.858136	0.608927
0.926386	0.989096
0.723452	0.329831
0.59726	0.938662
0.981687	0.988085
0.956184	0.93978
0.97317	0.978966
0.622391	0.899268
0.962244	0.972446
0.904207	0.690184
0.937477	0.976207
0.6094	0.193123
0.881481	0.941127
0.442967	0.973676
0.110517	0.980334
0.250168	0.929112
-0.25	0.992793
-0.111111	0.609945
0.852345	0.526094
0.0363324	0.820033
0.778265	0.958425
-0.145482	0.607133
0.851712	0.194773
0.0419614	0.859457
0.990882	0.93949
0.884952	0.773871
0.958402	0.936417
0.000580406	0.946066
0.874305	0.969281
0.967256	0.971259
0.707727	0.310262
0.968466	0.918989
0.916449	0.964839
0.737111	0.466025
0.850263	0.987064
0.627595	0.986654
0.870557	0.991259
0.982753	0.814506
0.981405	0.901587
0.65877	0.488164
-0.0906735	0.580823
0.700395	0.93405
0.915844	0.58278
0.926667	0.802912
-0.222508	0.997008
-0.0980023	0.761085
0.483872	0.966429
0.96013	0.355379
0.52883	0.928549
-0.243035	0.922022
0.0677373	0.964427
0.856608	0.905555
0.958574	0.948773
0.4594	0.27458
0.790945	0.878718
0.197433	0.949136
0.964381	0.640577
0.931175	0.980356
0.762975	0.747208
0.983399	0.55769
0.99562	0.460941
-0.112453	0.0518029
0.815789	0.92668
0.925363	0.905587
-0.0897557	0.730703
0.598561	0.976376
0.285033	0.986227
-0.0434381	0.555639
-0.111111	0.996279
0.584892	0.102754
-0.25	0.750159
-0.103507	0.885902
0.970125	0.835084
0.578461	0.55568
0.811194	0.393243
0.907179	0.985264
0.854355	0.985013
-0.197028	0.638933
0.812488	0.850396
0.0600705	0.749612
0.00718202	0.990667
0.915526	0.986191
0.706979	0.420201
-0.111111	0.772814
0.423445	0.981437
0.601019	0.720312
-0.155211	0.775365
0.89867	0.948212
0.890406	0.472763
0.935355	0.881844
0.798623	0.477977
0.528319	0.433487
0.689318	0.568357
0.914664	0.534918
0.671977	-0.0962823
0.575509	-0.0424447
0.960641	0.46972
0.887924	0.828107
0.789091	0.963288
0.984115	0.758875
-0.25	0.907237
0.637547	0.951395
0.472165	0.950072
0.988038	0.967583
0.813222	0.977671
0.467193	0.965542
0.393091	0.961045
0.976937	0.99386
0.887296	0.980115
0.721223	0.938438
0.873762	0.988313
0.645399	0.940398
0.867151	0.983605
0.970994	0.989212
0.913471	0.931039
0.873492	0.911753
0.824803	0.988951
0.718153	0.166947
0.947055	0.960878
0.991917	0.806815
0.767166	0.954039
0.803636	0.916696
0.734525	0.924464
0.795666	0.969549
0.837372	0.985262
0.955205	0.992334
0.906301	0.986323
0.668291	0.810474
0.674418	0.842735
0.982437	0.951457
0.790498	0.971959
0.875987	0.949273
0.848129	0.981483
0.91227	0.983278
-0.00994431	0.93597
0.866581	0.985069
0.96384	0.907256
0.881121	0.876064
0.795325	0.940366
-0.132083	0.778332
0.519537	0.873029
0.975435	0.941972
0.903792	0.94086
0.803876	0.96311
-0.179954	0.991699
0.98966	0.953695
0.883456	0.848011
0.992129	0.992547
0.860217	0.847922
0.924922	0.969628
0.400596	0.922688
0.980299	0.947687
0.77142	0.928618
-0.12162	0.989397
0.648939	0.940881
0.623232	0.989462
0.948728	0.976912
0.664923	0.986326
0.853968	0.942769
0.912392	0.986324
0.835568	0.908148
0.731397	0.976833
0.88827	0.980583
0.8498	0.959728
0.358089	0.955451
0.942359	0.970247
0.800064	0.999634
0.908832	0.973203
0.816567	0.9722
0.614089	0.902488
0.993642	0.98467
0.302342	0.985079
0.944614	0.99453
0.945011	0.984511
-0.25	0.880709
0.550289	0.991325
0.355256	0.741381
0.705316	0.917972
0.511297	0.993348
0.783749	0.427827
0.896693	0.790011
0.958825	0.956007
0.901704	0.755347
0.88175	0.702308
0.181798	0.967824
0.749732	0.968805
-0.0435698	0.913733
0.945323	0.962099
0.363285	0.890609
0.599448	0.978072
0.815105	0.954199
-0.25	0.976831
0.93066	0.950045
0.948603	0.988805
0.951034	0.374935
0.935184	0.897015
0.96396	0.841039
0.378506	0.345184
0.99367	0.51246
0.916417	0.980283
0.887693	0.450806
0.109838	0.778659
0.792878	0.824539
0.902223	0.974712
0.788504	0.932491
-0.245135	0.63638
0.960826	0.971288
0.93795	0.951773
0.589355	0.971552
0.673557	0.77235
0.774305	0.937529
0.413236	0.962418
0.67722	0.92733
0.929376	0.970393
0.704846	0.868653
0.958495	0.728381
0.848166	0.843309
0.807599	0.913651
0.852987	0.955089
0.405674	0.952555
0.705446	0.904319
0.602134	0.987947
0.924808	0.99803
0.9719	0.992142
0.352785	0.984883
0.967572	0.945799
0.413647	0.957828
0.823643	0.954157
0.417923	0.991855
0.972109	0.856313
0.78505	0.361679
0.868475	0.988125
-0.151851	0.963868
0.981869	0.872417
0.362677	0.992257
0.93557	0.88093
0.916494	0.910749
0.954214	0.996195
0.759599	0.970029
0.890544	0.954877
0.928265	0.595236
0.947917	0.98561
0.92006	0.977443
0.913061	0.981577
0.92591	0.957871
0.591922	0.9822
0.705665	0.759323
0.995646	0.673624
0.440098	0.995167
0.648406	0.987172
0.899567	0.984427
0.98214	0.919279
0.662047	0.938586
0.579352	0.858901
0.0157979	0.984546
0.988134	0.999335
0.986473	0.804571
0.919809	0.983322
0.79376	0.909718
0.942482	0.988543
0.624482	0.923366
0.951393	0.82291
0.933814	0.958757
0.466107	0.818255
0.985502	0.899745
0.9248	0.994979
0.79602	0.988076
0.976854	0.893601
0.85561	0.945364
0.446866	0.891684
0.914936	0.996867
-0.0535634	0.821089
0.982667	0.991832
0.864435	0.999073
0.546521	0.823406
0.184535	0.865082
0.964211	0.993904
0.998944	0.986643
0.975589	0.645299
0.35728	0.942175
0.834916	0.968954
0.895112	0.99502
0.980177	0.967977
0.819822	0.22878
-0.180124	0.822404
0.172519	0.96881
0.65544	0.977083
0.684325	0.989379
0.192271	0.998641
0.888469	0.986572
0.354773	0.945654
0.64043	0.96981
0.899766	0.991599
0.996941	0.984934
0.578919	0.86104
0.960054	0.948109
0.788462	0.989189
0.522922	0.88465
0.854759	0.980846
0.97788	0.820226
-0.25	0.69409
0.966663	0.985069
0.959847	0.941237
0.761878	0.972959
0.757621	0.980902
-0.111109	0.280682
0.921367	0.992931
0.793136	0.981965
0.49042	0.922943
0.771639	0.93829
0.937546	0.973949
0.854186	0.985007
0.145628	0.958383
0.98635	0.982796
0.865015	0.933342
0.763486	0.993264
0.9295	0.987332
0.897133	0.99586
0.813188	0.987337
0.961826	0.993051
0.993685	0.944755
0.904034	0.982135
0.786096	0.984691
0.772593	0.936905
0.757023	0.754751
0.195181	0.98047
0.628498	0.970667
0.905367	0.82906
0.860831	0.531524
-0.25	0.786359
0.913556	0.801589
0.908705	0.928044
0.889771	0.9223
0.9306	0.99102
0.849746	0.991013
0.85483	0.990999
0.707127	0.992953
0.240312	0.966828
0.960155	0.729613
0.90786	0.950958
0.974465	0.987191
0.42914	0.378754
0.965829	0.98154
0.492445	0.435594
0.616016	0.839217
0.637546	0.940492
0.581759	0.865133
0.758197	0.981858
0.445055	0.944775
0.945302	0.987554
0.926308	0.977586
0.872641	0.984154
0.379732	0.979895
0.663862	0.983695
0.965352	0.920996
0.991441	0.968012
0.62343	0.975579
0.75214	0.930375
0.781367	0.8761
0.810511	0.948496
0.738347	0.917819
-0.0891846	0.921545
0.777415	0.945575
0.3878	0.975809
0.992054	0.418049
0.912212	0.577099
0.507074	0.933808
0.756521	0.860996
0.971949	0.941788
0.883515	0.989941
0.969854	0.902619
0.97919	0.983768
0.895136	0.992047
0.822067	0.634348
0.937154	0.993388
0.823108	0.559938
-0.0424089	0.74469
0.94694	0.978621
0.904413	0.974382
0.696978	0.925916
0.756762	0.987869
0.987649	0.992259
0.736228	0.987615
0.896341	0.94672
0.67651	0.976593
0.971455	0.981074
0.763875	0.975172
0.743738	0.930508
0.880959	0.951326
0.611652	0.970566
0.600806	0.98144
-0.126186	0.813826
0.941841	0.301812
0.987554	0.992809
0.97588	0.96884
0.354187	0.981785
0.968793	0.647774
0.698002	0.970269
0.598242	0.446336
0.646619	0.937312
0.784663	0.967267
0.921042	0.984182
0.938414	0.990159
0.942218	0.989463
0.926529	0.499867
0.992202	0.860797
0.987406	0.953263
0.900056	0.983034
0.922266	0.980873
0.25264	0.934736
0.982925	0.997453
0.561641	0.970201
0.821769	0.992634
0.589911	0.982616
0.67587	0.867727
0.69163	0.954993
0.974439	0.947204
0.853315	0.280556
0.751462	0.968426
0.844111	0.975389
0.853254	0.835741
0.979641	0.71347
-0.25	0.932729
0.956999	0.933475
0.994235	0.988558
0.961935	0.982486
0.900178	0.983858
0.793098	0.986491
0.461325	0.963673
0.817791	0.553922
0.571999	0.987706
0.888747	0.940917
0.907797	0.981083
0.948185	0.966313
0.929041	0.947733
0.487369	0.939652
0.72318	0.947705
0.879952	0.975638
0.994092	0.980925
0.902346	0.995316
0.881949	0.990484
0.910117	0.978186
0.917093	0.943822
0.980849	0.990066
0.911852	0.1411
0.752573	0.936171
0.366299	0.580535
0.305042	0.988967
0.766992	0.829131
0.802875	0.880222
0.930523	0.980712
-0.111111	0.572366
0.347187	0.954445
0.953324	0.988945
0.882503	0.964391
0.089035	0.89352
0.760233	0.913773
0.950509	0.969898
0.760184	0.970278
-0.191005	0.968449
0.963982	0.941628
0.908334	0.985147
0.956183	0.99343
0.869197	0.975904
0.929407	0.993691
0.532965	0.99169
0.858128	0.982888
0.992134	0.988409
0.689096	0.995519
0.988171	0.982776
0.643258	0.777051
0.876886	0.406132
0.80224	0.884634
0.506673	0.977955
0.421295	0.963799
0.0124749	0.988081
0.746201	0.984444
0.575959	0.954592
0.386351	0.831169
0.96421	0.98016
0.877293	0.969687
0.818105	0.993537
0.640829	0.990189
0.874561	0.722463
0.812781	0.738109
0.98275	0.679956
-0.25	0.382308
0.577075	0.975054
0.682952	0.988712
0.939237	0.702623
0.944923	0.995351
0.920961	0.997307
0.779129	0.961305
0.960401	0.975123
0.866456	0.942153
0.950237	0.854858
0.979676	0.551572
0.972483	0.923703
0.970031	0.978799
0.768491	0.982068
-0.139209	0.987382
0.793985	0.935203
0.873988	0.988384
0.827559	0.992003
0.915143	0.980698
0.87335	0.981881
0.901146	0.968667
0.808437	0.978126
0.953948	0.983817
0.7667	0.980398
0.947348	0.930115
0.76622	0.773422
0.914472	0.979313
0.73765	0.980994
0.765316	0.926143
0.947353	0.698065
0.731866	0.95342
0.903536	0.990916
0.901349	0.991147
0.867795	0.938214
0.816681	0.951478
0.416931	0.996485
0.903734	0.997461
0.910511	0.977581
0.957208	0.98109
0.93236	0.985034
0.917426	0.97236
0.755546	0.969679
0.662019	0.959381
0.884852	0.983526
0.970857	0.977791
0.766802	0.235321
0.856213	0.939971
0.37809	0.933609
0.828323	0.981117
0.958132	0.967117
0.909541	0.983624
0.546767	0.977142
0.748412	0.993948
0.994987	0.983523
0.509552	0.958924
0.997827	0.340342
0.672214	0.97017
0.758536	0.959139
0.937457	0.983543
0.928388	0.942266
0.944445	0.98499
0.824535	0.955739
0.957489	0.982913
0.711714	0.958245
0.545078	0.822058
0.924623	0.971787
0.774017	0.878319
0.947119	0.950353
0.923039	0.98477
0.826533	0.920654
0.962776	0.982774
0.759158	0.932952
0.813849	0.976907
0.896478	0.957931
0.773742	0.982942
0.879148	0.979021
0.954724	0.983106
0.820635	0.986529
0.93987	0.959725
0.922106	0.924841
0.822838	0.957252
0.809696	0.933888
0.898708	0.989739
0.85171	0.979238
0.693799	0.978266
0.722221	0.588714
0.81247	0.972977
0.840708	0.994362
-0.241983	0.966709
0.860422	0.981214
0.768079	0.980683
0.977235	0.988138
0.951232	0.663733
0.788264	0.923305
0.820662	0.035947
0.85624	0.98115
0.622502	0.982951
0.971306	0.963286
0.967133	0.968904
0.80481	0.644909
0.59769	0.928883
0.902131	0.95524
0.580157	0.914361
-0.0597622	0.995077
0.894616	0.590441
0.977277	0.952334
0.874592	0.970371
0.924954	0.983744
0.723128	0.540106
0.818954	0.807725
0.557912	0.973936
0.411512	0.990461
0.895215	0.958446
0.702272	0.985119
0.965523	0.938032
0.870308	0.967144
0.657961	0.735106
0.839515	0.992336
0.835809	0.915897
0.76876	0.968806
0.541216	0.835162
0.857744	0.984619
0.350607	0.836056
0.880253	0.800041
0.933324	0.964011
0.946818	0.885222
0.946519	0.981549
0.913895	0.964636
0.834312	0.944625
0.684051	0.970153
0.930395	0.372993
0.894877	0.570545
0.903157	0.943123
0.896091	0.71632
0.977285	0.926662
0.989868	0.955584
0.339775	0.886524
0.575063	0.923076
0.923313	0.965742
0.934595	0.995787
0.84604	0.957767
0.897378	0.973554
0.944994	0.989437
0.960634	0.985259
0.719092	0.942147
0.929815	0.981805
0.930032	0.971737
0.881464	0.955444
0.979879	0.911314
0.945236	0.986797
0.614729	0.990254
0.711225	0.967362
0.968888	0.982767
0.966765	0.938112
0.796373	0.972562
-0.25	0.624466
0.967106	0.856833
0.791957	0.959564
0.995252	0.967558
0.481112	0.936289
0.939625	0.981743
0.969289	0.980539
0.984358	0.987653
0.67886	0.76152
0.926831	0.981475
0.829319	0.932958
0.598309	0.576186
0.576218	0.978503
0.537775	0.924182
0.981871	0.973379
0.916784	0.832482
0.928744	0.934311
0.94077	0.952039
0.864481	0.969449
0.436714	0.936241
0.917604	0.349157
0.738103	0.990516
0.93986	0.947357
0.775683	0.967789
0.606847	0.814398
0.251601	0.920182
0.880988	0.989654
0.974139	0.971906
0.995802	0.522088
0.907647	0.981794
0.814303	0.992579
0.871289	0.971322
0.809044	0.967199
0.791759	0.905461
0.966928	0.91732
0.794665	0.977469
0.830945	0.904458
0.597718	0.979359
0.937169	0.965396
0.92951	0.993712
0.975068	0.983478
0.351317	0.787462
0.863325	0.976477
0.817619	0.960716
0.887438	0.972954
0.685542	0.982344
0.708139	0.990496
0.711493	0.539471
0.973774	0.986003
0.823258	0.981775
0.934596	0.986654
0.957826	0.972182
-0.0694963	0.779359
-0.111111	0.972009
0.796969	0.971796
0.941411	0.994349
0.458965	0.481757
0.797144	0.936027
0.619736	0.965906
0.0515126	0.909003
0.674886	0.843731
0.978398	0.988209
0.408879	0.703744
0.994268	0.890248
0.39846	0.937703
0.977312	0.988001
0.889112	0.986551
0.811245	0.988605
0.972562	0.990202
0.781558	0.963472
0.981692	0.992613
0.575092	0.956297
0.650312	0.641008
0.846614	0.385851
0.960217	0.784506
0.650009	0.916963
0.971847	0.965606
0.905476	0.205515
0.538909	0.981462
0.663349	0.974656
0.418581	0.978671
0.210368	0.907885
0.928239	0.992865
0.977029	0.939912
0.735358	0.669172
0.877635	0.525646
0.920038	0.982731
0.86376	0.987826
0.97942	0.986539
0.900784	0.931807
-0.136226	0.447264
0.990332	0.885638
0.808553	0.808839
0.88111	0.980557
0.961473	0.975127
0.729354	0.922647
0.678407	0.902509
0.993568	0.98686
0.780982	0.989862
0.866606	0.98016
0.692076	0.992968
0.901929	0.950941
0.802074	0.971801
0.950082	0.988948
0.926462	0.98101
0.866801	0.93267
0.817466	0.988121
0.956512	0.68228
0.928107	0.509616
0.414565	0.620866
0.672088	0.971718
0.955505	0.949572
0.999718	0.970433
0.952551	0.922915
0.936459	0.941372
0.915537	0.819236
0.662058	0.999269
-0.115197	0.942199
0.935576	0.901654
0.724221	0.717621
0.62818	0.988094
0.546179	0.855248
0.93847	0.733056
0.946745	0.980518
0.808098	0.996223
0.893706	0.997701
0.744113	0.970968
0.683515	0.937065
0.535759	0.98376
0.874429	0.95859
0.720176	0.942859
0.621522	0.853474
0.981706	0.99519
0.88474	0.939866
0.412776	0.868667
0.963466	0.993853
0.961045	0.940222
0.806857	0.881543
0.97526	0.880883
0.839878	0.997233
-0.25	0.421301
0.29445	0.990214
0.411495	0.862546
0.912236	0.391404
0.932059	0.984662
0.974552	0.941534
0.931132	0.178276
0.917662	0.995775
0.738992	0.995644
0.406505	0.900019
0.914436	0.984946
0.993461	0.956268
0.943826	0.976576
0.330458	0.849361
0.606792	0.981569
0.903508	0.567976
0.573177	0.883834
0.981879	0.99953
0.586066	0.969441
0.983413	0.902824
0.772018	0.991303
0.780458	0.918175
0.903988	0.969178
0.877146	0.986742
0.636508	0.983636
0.981155	0.976117
0.730543	0.926482
0.776871	0.657895
0.839913	0.987744
0.824887	0.879916
0.812661	0.989943
0.556463	0.983117
0.80097	0.905308
0.65354	0.981883
0.69522	0.98712
0.793865	0.967211
0.973815	0.974999
0.785332	0.992485
0.945777	0.993147
0.920677	0.984846
0.94358	0.984771
0.932441	0.908862
-0.230699	0.224383
0.81673	0.987998
0.742872	0.980783
0.604742	0.96501
0.932634	0.966851
0.961716	0.794571
0.841559	0.986351
0.452516	0.911227
0.966382	0.98455
0.944593	0.570133
0.936985	0.97915
0.623715	0.987157
0.857455	0.941755
0.833373	0.97618
0.902727	0.759019
0.884679	0.405891
0.955319	0.93431
0.925695	0.982693
0.972562	0.733748
0.868297	0.984215
0.71972	0.997309
0.915736	0.858189
0.962242	0.977691
0.841856	0.863023
0.671848	0.972865
0.945746	0.962868
0.597884	0.995937
0.907954	0.913153
0.845086	0.700202
0.829374	0.985015
0.863915	0.983452
0.295001	0.985956
0.974726	0.997379
0.711707	0.973812
0.701925	0.934394
0.986225	0.980182
0.979417	0.979163
0.933602	0.966005
0.891748	0.984501
0.842763	0.994059
0.79705	0.980471
-0.113503	0.741651
0.91736	0.866318
0.977188	0.987405
0.487781	0.973074
0.917201	0.946335
0.871523	0.669801
0.971193	0.976635
0.507689	0.953228
0.739806	0.986925
0.949278	0.969235
0.127417	0.868776
0.890262	0.983518
0.719996	0.98437
0.85184	0.924711
0.96663	0.992394
0.858323	0.904384
0.341512	0.967268
0.907622	0.982797
0.812969	0.931928
0.812554	0.980254
0.937849	0.99724
0.982718	0.953431
0.834028	0.201512
0.933985	0.652453
0.916272	0.720981
0.180422	0.977064
0.822031	0.938595
0.853226	0.765398
0.875392	0.948249
0.942933	0.95689
0.215242	0.785371
0.925281	0.983898
0.942358	0.841289
0.947261	0.918603
0.990624	0.944514
0.849309	0.943981
0.978915	0.967248
0.647944	0.616917
0.595455	0.983462
0.899195	0.927057
0.940347	0.979669
0.956397	0.989011
0.891529	0.981194
0.971882	0.718874
0.675176	0.986009
0.888508	1
-0.162764	0.991358
0.362361	0.470546
0.96078	0.968159
0.906536	0.939049
0.283652	0.932064
0.655555	0.951635
0.651468	0.998483
0.0521968	0.923949
0.866784	0.868643
0.636926	0.977834
0.829869	0.64637
0.930493	0.965626
0.887032	0.683208
0.886719	0.970766
0.937559	0.963718
0.6308	0.948303
0.859712	0.99268
0.869632	0.980172
0.919385	0.977885
0.884421	0.963696
0.899223	0.951419
0.955625	0.992141
0.315038	0.977458
0.6456	0.987253
0.964678	0.892704
0.870337	0.107548
0.708415	0.980988
0.847944	0.987388
0.973957	0.48773
0.950072	0.990898
0.868181	0.975154
0.926736	0.97155
0.853171	0.981339
0.732532	0.945122
0.980913	0.996933
0.965365	0.783474
0.921628	0.853823
0.864226	0.656896
0.842118	0.940838
0.835625	0.983165
0.922917	0.986502
0.93274	0.991866
0.765673	0.990463
0.870845	0.884713
0.729828	0.664948
0.74123	0.620932
0.862738	0.972456
-0.25	0.948072
0.949352	0.972813
0.710262	0.801631
0.974581	0.984997
0.949291	0.900958
0.917058	0.925668
0.979575	0.965581
0.940908	0.880199
0.546464	0.853881
0.925204	0.963699
0.900634	0.972457
0.771207	0.955667
0.837285	0.987373
0.80722	0.965924
0.89274	0.857926
0.920495	0.95848
0.727594	0.963897
0.985563	0.989514
0.949314	0.986853
0.966424	0.981551
0.869959	0.965782
0.314795	0.987488
0.354569	0.98722
0.828285	0.95138
0.012364	0.974217
0.987518	0.883298
0.887073	0.984826
0.650257	0.549816
0.841916	0.934083
0.199086	0.749578
0.736996	0.968032
0.741108	0.98962
0.865361	0.992299
0.779885	0.969465
0.615544	0.904919
0.52638	0.590856
0.824457	0.95473
0.923099	0.989603
0.566324	0.952729
0.681893	0.856371
0.561627	0.96816
0.984668	0.889348
0.941433	0.98788
0.961041	0.964454
0.0505572	0.894684
0.781253	0.606522
0.755597	0.978292
0.876283	0.984477
0.765451	0.917453
0.767728	0.989725
0.337534	0.743079
0.702993	0.967397
0.740233	0.969626
0.902409	0.985981
0.76709	0.981566
0.974417	0.944469
0.701446	0.928953
0.675783	0.970425
0.588863	0.994049
0.830712	0.994448
0.846583	0.878805
0.591613	0.704467
0.723632	0.903393
0.972604	0.577997
0.80116	0.972753
0.388345	0.909582
0.583387	0.999562
0.585615	0.923411
0.555671	0.985607
0.369234	0.969737
0.883477	0.991195
0.843168	0.990848
0.554075	0.953009
0.964594	0.908643
0.893226	0.98585
0.972899	0.983966
0.959579	0.984259
0.952149	0.931709
0.380695	0.950866
0.953139	0.986222
0.792666	0.987001
-0.25	0.942347
0.948519	0.952063
0.972194	0.743924
0.896262	0.988805
0.955139	0.98135
0.530859	0.982611
0.606704	0.98445
0.846085	0.94117
0.890101	0.984219
0.91264	0.989247
0.546022	0.938005
0.506868	0.655947
0.840567	0.984181
0.89588	0.955156
0.847444	0.958897
0.632257	0.994376
0.903535	0.869364
0.916675	0.63245
0.518218	0.871383
0.458627	0.981886
0.669988	0.992451
0.957198	0.980031
-0.229143	0.945978
-0.25	0.987039
0.671	0.965141
0.904353	0.991045
0.850015	0.607162
0.925882	0.97261
0.932425	0.654529
0.908648	0.789332
0.806056	0.998106
0.903417	0.955199
0.932946	0.968877
0.851223	0.992876
0.906085	0.97258
0.568709	0.979125
0.885072	0.998574
0.939777	0.98835
0.858444	0.865547
0.758604	0.981842
0.44303	0.984802
0.90237	0.987947
0.783285	0.798787
0.962223	0.959905
0.303646	0.925166
0.918722	0.987214
-0.206322	0.970507
0.856942	0.987046
0.879761	0.92378
0.891788	0.995092
0.480857	0.126375
0.813615	0.984638
0.922445	0.981096
0.40101	0.973363
-0.199727	0.543249
0.977734	0.473682
0.840184	0.986123
0.71831	0.987087
0.652772	0.934165
0.790351	0.92061
0.640282	0.990379
0.960096	0.936048
0.975415	0.951015
0.939949	0.916996
0.426652	0.991125
0.406697	0.913505
0.91853	0.972647
0.933267	0.675631
0.851296	0.910917
0.954192	0.504522
0.392643	0.97035
0.780405	0.955005
0.893266	0.928382
0.993704	0.980157
0.427024	0.92306
0.847792	0.900302
-0.063039	0.992749
0.89046	0.979122
0.324794	0.825039
0.78312	0.980754
0.503482	0.816979
0.849036	0.951916
0.931341	0.974051
0.10406	0.990129
0.947666	0.968822
0.948499	0.887452
0.942842	0.99856
0.980176	0.983155
0.979852	0.701789
0.90668	0.986491
0.949574	0.965465
0.585992	0.919028
0.756995	0.962431
0.953531	0.983354
0.902575	0.989316
0.945188	0.952945
-0.111111	0.889346
0.941028	0.991937
0.782525	0.669124
0.657924	0.956872
0.777477	0.931516
0.909224	0.948548
0.830847	0.981626
0.990683	0.966223
0.804818	0.994609
0.930735	0.882814
0.80383	0.5614
0.846816	0.993471
0.935971	0.925051
0.82038	0.991471
0.918599	0.985556
0.878712	0.521731
0.584161	0.971702
0.950823	0.975929
0.968951	0.987054
0.978091	0.97818
0.852739	0.990507
0.959779	0.923119
0.201108	0.106093
0.973423	0.947383
0.798547	0.917393
0.608373	0.686285
0.840013	0.987641
0.861468	0.991144
0.988345	0.689483
0.605865	0.183034
0.965887	0.982903
-0.157333	0.680616
0.729112	0.386901
0.968676	0.815955
0.670369	0.8842
0.900674	0.987246
0.901435	0.981703
0.589244	0.775415
0.545429	0.958844
0.894242	0.95285
0.899878	0.928994
0.863392	0.603856
0.119705	0.973476
0.960349	0.959086
0.889272	0.991957
0.938353	0.934428
0.955765	0.995228
0.932777	0.837175
0.954121	0.999257
0.934224	0.889613
0.788316	0.907259
0.950466	0.989134
0.116769	0.989273
0.923068	0.8012
0.849602	0.905961
0.890782	0.787008
0.934603	0.95328
0.973267	0.97101
0.990242	0.960652
0.895585	0.960501
0.608835	0.648178
0.944933	0.974464
0.984377	0.98434
0.804963	0.986438
-0.111111	0.936453
-0.218487	0.797807
0.969908	0.613541
0.632898	0.98257
0.931659	0.9252
0.981388	0.972548
0.912309	0.986856
0.903331	0.964185
0.725789	0.821908
0.864201	0.989807
0.798173	0.968718
-0.0388696	0.822366
0.954746	0.963839
0.791352	0.100641
-0.25	0.967554
0.720985	0.997454
0.799475	0.923096
0.722104	0.966913
0.9486	0.991529
0.911602	0.996805
0.969765	0.914057
0.924511	0.965086
0.969167	0.949728
0.949469	0.898094
0.96444	0.762252
0.810446	0.776193
0.86885	0.986328
0.95292	0.992022
0.984054	0.972833
0.884206	0.98574
0.900188	0.963743
0.944639	0.985197
0.92744	0.91839
0.482108	0.984319
0.995182	0.983843
0.693654	0.647153
0.957579	0.979291
0.266921	0.971808
0.954628	0.982963
0.745338	0.731917
0.635311	0.983466
0.420657	0.975732
0.95384	0.981105
0.906118	0.988041
0.827108	0.994846
0.972313	0.720693
0.904729	0.987827
0.756591	0.611062
0.917823	0.990208
0.948675	0.974707
0.973655	0.745758
0.972461	0.985981
0.98071	0.980325
0.769637	0.886632
0.94635	0.931636
0.159385	0.971756
0.802779	0.943562
0.722265	0.980421
0.956313	0.842239
0.789652	0.985466
0.964701	0.986103
0.865752	0.942774
0.893607	0.995268
0.979088	0.96291
-0.111111	0.986094
0.96237	0.991319
0.851468	0.966594
0.975112	0.985285
0.717462	0.989995
0.751844	0.891237
0.840902	0.927402
0.986589	0.981625
0.80598	0.92091
0.850761	0.941922
0.864709	0.955389
0.797611	0.931025
0.997885	0.899531
0.982173	0.97231
0.942242	0.983379
-0.189207	0.968571
0.951187	0.97088
0.660703	0.945215
-0.0225691	0.452828
0.812335	0.986671
0.953565	0.981288
0.700349	0.963292
0.669023	0.969009
0.543081	0.989202
0.971584	0.987377
0.778405	0.9693
0.976806	0.971809
0.969702	0.951696
0.977766	0.993793
0.416173	0.979492
0.909746	0.952462
0.473555	0.993134
0.8927	0.13141
0.936914	0.979951
0.731903	0.85152
0.973882	0.977947
-0.0503213	0.989702
0.842722	0.97399
0.629061	0.974852
0.996167	0.87243
0.123652	0.940815
0.967767	0.936635
0.68684	0.985392
0.969654	0.977794
0.464263	0.985034
0.841427	0.890743
0.88981	0.982907
0.995376	0.954646
0.728112	0.9985
0.951693	0.88795
0.388429	0.272509
0.904436	0.962003
0.968766	0.892144
0.63794	0.974552
0.805265	0.959409
0.96423	0.993792
0.938145	0.984358
0.786376	0.912956
-0.243862	0.976141
0.822193	0.949527
0.841247	0.983381
0.987056	0.991775
0.926813	0.931863
0.610913	0.981039
0.69038	0.978316
0.871975	1
0.766252	0.944608
0.801427	0.944947
0.934329	0.99271
0.967463	0.982351
0.998429	0.985058
0.240709	0.989517
0.456962	0.954055
0.964018	0.995261
-0.111111	0.930173
0.889648	0.986603
0.885407	0.972047
0.7957	0.990154
-0.0560905	0.771863
0.558729	0.987256
0.834711	0.98855
0.797983	0.974731
0.827268	0.960725
0.861775	0.997392
-0.173103	0.924675
0.671049	0.977825
0.960999	0.757476
0.992414	0.992011
0.922053	0.943546
0.919505	0.907499
0.888768	0.956527
0.966465	0.890662
0.489231	0.659359
0.131005	0.945509
0.902441	0.865411
0.981193	0.994153
0.83574	0.988694
0.913685	0.896808
0.453696	0.988594
0.966242	0.942318
0.500939	0.949844
0.881072	0.91359
0.515963	0.880153
0.925556	0.97631
0.0826062	0.951493
0.713902	0.961542
0.893693	0.936143
0.680785	0.396733
0.403083	0.992733
0.780252	0.950219
0.86261	0.946423
0.714126	0.969562
-0.206191	0.960002
0.973197	0.93648
0.887684	0.581541
0.927235	0.568172
0.805479	0.981084
0.86071	0.981563
0.939816	0.97151
0.846455	0.986378
0.975276	0.876336
0.962713	0.908929
0.881386	0.98236
0.991817	0.989847
0.933936	0.948459
0.954966	0.893429
0.826355	0.254308
0.962352	0.976749
0.932012	0.529526
0.856209	0.989262
0.660919	0.736342
0.440065	0.972057
0.910717	0.793158
0.641294	0.966973
0.746326	0.278375
0.989507	0.968542
0.968026	0.954928
0.937626	0.823941
0.969883	0.981516
0.987669	0.985373
0.802883	0.338605
0.901593	0.957635
0.783954	0.96695
0.640191	0.241206
0.964936	0.958188
0.908929	0.988051
0.615903	0.981947
0.859931	0.972777
0.913395	0.980367
0.398936	0.49597
0.9691	0.991114
0.739181	0.999567
0.934718	0.990841
0.884296	0.987167
0.960917	0.972206
0.347735	0.621487
0.766956	0.990082
0.767892	0.687835
0.736286	0.909008
0.616032	0.962999
0.892476	0.972969
0.871533	0.98992
0.989995	0.987341
0.88003	0.991734
0.974618	0.857166
0.890054	0.872977
0.951582	0.950406
0.97761	0.21918
0.95569	0.923061
0.97133	0.729957
0.893215	0.99281
0.867792	0.983443
0.949545	0.980131
0.939471	0.99114
0.979602	0.957264
0.209807	0.97401
0.974939	0.997412
0.741597	0.980402
0.890534	0.801804
0.972534	0.98997
0.584089	0.980089
0.976458	0.98824
0.936461	0.978598
0.604135	0.948951
0.982967	0.987012
0.660364	0.967621
0.891577	0.958376
0.116139	0.980239
0.85733	0.62641
0.95413	0.985872
0.774655	0.988307
0.985184	0.994587
0.421575	0.743492
0.934815	0.977193
0.627118	0.956642
0.961323	0.988256
0.975055	0.978607
0.114468	0.941614
0.967834	0.814085
0.660859	0.96664
0.922797	0.935659
0.829374	0.943917
0.80103	0.988395
0.966077	0.988905
0.897737	0.961472
0.938777	0.916489
0.961688	0.980383
0.934352	0.61659
0.895438	0.989847
0.979008	0.945627
-0.245616	0.628016
0.900277	0.99088
0.964115	0.904214
0.481667	0.99345
0.973601	0.953363
-0.111111	0.647089
0.920888	0.980953
0.814982	0.989091
0.580449	0.988605
0.721414	0.965613
0.891011	0.970628
-0.235185	0.978145
0.94353	0.983838
0.993085	0.983172
-0.111111	0.393998
0.946893	0.936346
0.993729	0.90096
0.989542	0.968915
0.986728	0.996597
0.883313	0.93201
0.244896	0.961031
0.0866958	0.975913
0.859885	0.868275
0.963322	0.980013
0.991801	0.985781
0.700305	0.901958
0.936231	0.980751
0.984991	0.9739
0.959754	0.989298
0.940351	0.974468
0.97093	0.99946
0.890325	0.983849
0.332144	0.899956
0.706336	0.892509
0.93082	0.962297
0.829282	0.991111
0.0699297	0.993769
0.944003	0.970612
0.886059	0.981168
-0.0244415	0.977148
0.986576	0.998146
0.219676	0.937073
0.958774	0.974737
0.962695	0.990587
0.958332	1
0.68461	0.964293
0.646303	0.804199
0.886043	0.966208
0.878016	0.95996
0.972227	0.970724
0.909686	0.984744
0.970523	0.987912
0.952337	0.943442
0.958072	0.992063
0.769983	0.974144
0.790404	0.41869
0.993713	0.986084
0.983854	0.993036
0.992963	0.897528
0.943751	0.988336
0.896931	0.85951
0.934032	0.98232
0.951744	0.984592
0.874697	0.970276
0.914631	0.812991
0.794918	0.977035
0.934328	0.996416
0.967258	0.557163
0.985904	0.979457
0.972512	0.985347
0.97684	0.992103
0.946345	0.986523
0.871873	0.991554
0.672735	0.995498
0.863237	0.48861
0.779112	0.974118
0.869874	0.951992
0.957997	0.941861
0.705649	0.878541
0.793767	0.989065
0.861008	0.989957
0.93412	0.962185
0.838505	0.75144
0.425751	0.956023
0.997572	0.964497
-0.110414	0.865109
0.992262	0.463807
0.900819	0.981674
0.918513	0.959051
0.896286	0.952875
0.752949	0.808122
0.853741	0.987751
0.729539	0.522837
[truncated: 2,479 more rows]

## Sheet: Fig 3c
Patient case
Amputation	WBC raw data	x-value	0	1.02361	2.03194	2.98333	4.00347	5.01111
		y-value	17.48	12.85	13.87	12.39	10.96	11.49
	PLT raw data	x-value	0	1.02361	2.03194	2.98333	4.00347	5.01111
		y-value	485	333	370	408	414	442
	WBC fit	x-value	0	0.05	0.1	0.15	0.2	0.25	0.3	0.35	0.4	0.45	0.5	0.55	0.6	0.65	0.7	0.75	0.8	0.85	0.9	0.95	1	1.05	1.1	1.15	1.2	1.25	1.3	1.35	1.4	1.45	1.5	1.55	1.6	1.65	1.7	1.75	1.8	1.85	1.9	1.95	2	2.05	2.1	2.15	2.2	2.25	2.3
		y-value	17.0342	16.8487	16.6691	16.4952	16.3268	16.1638	16.0059	15.853	15.705	15.5617	15.423	15.2886	15.1585	15.0325	14.9106	14.7924	14.6781	14.5674	14.4601	14.3563	14.2558	14.1585	14.0642	13.973	13.8846	13.7991	13.7162	13.636	13.5583	13.4831	13.4103	13.3398	13.2716	13.2054	13.1414	13.0795	13.0195	12.9613	12.9051	12.8506	12.7979	12.7468	12.6973	12.6494	12.6031	12.5582	12.5147
	PLT fit	x-value	0	0.05	0.1	0.15	0.2	0.25	0.3	0.35	0.4	0.45	0.5	0.55	0.6	0.65	0.7	0.75	0.8	0.85	0.9	0.95	1	1.05	1.1	1.15	1.2	1.25	1.3	1.35	1.4	1.45	1.5	1.55	1.6	1.65	1.7	1.75	1.8	1.85	1.9	1.95	2	2.05	2.1	2.15	2.2	2.25	2.3
		y-value																					343.101	344.377	345.652	346.928	348.204	349.479	350.755	352.03	353.306	354.581	355.857	357.133	358.408	359.684	360.959	362.235	363.51	364.786	366.061	367.337	368.613	369.888	371.164	372.439	373.715	374.99	376.266
Colectomy	WBC raw data	x-value	0.0361111	1.225	2.99028	4.42708	5.02014	6.01319	7.18819
		y-value	16.81	10.34	9.53	10.91	11.82	12.03	12.65
	PLT raw data	x-value	0.0361111	1.225	2.99028	4.42708	5.02014	6.01319	7.18819
		y-value	251	223	263	300	315	340	361
	WBC fit	x-value	0	0.05	0.1	0.15	0.2	0.25	0.3	0.35	0.4	0.45	0.5	0.55	0.6	0.65	0.7	0.75	0.8	0.85	0.9	0.95	1	1.05	1.1	1.15	1.2	1.25	1.3	1.35	1.4	1.45	1.5	1.55	1.6	1.65	1.7	1.75	1.8	1.85	1.9	1.95	2	2.05	2.1	2.15	2.2	2.25	2.3
		y-value	17.0659	16.5474	16.0686	15.6263	15.2179	14.8406	14.4921	14.1703	13.873	13.5984	13.3449	13.1106	12.8943	12.6945	12.5099	12.3395	12.1821	12.0366	11.9023	11.7783	11.6637	11.5579	11.4602	11.3699	11.2865	11.2095	11.1384	11.0727	11.012	10.956	10.9042	10.8564	10.8122	10.7715	10.7338	10.699	10.6669	10.6372	10.6098	10.5844	10.5611	10.5395	10.5195	10.5011	10.4841	10.4683	10.4538
	PLT fit	x-value	0	0.05	0.1	0.15	0.2	0.25	0.3	0.35	0.4	0.45	0.5	0.55	0.6	0.65	0.7	0.75	0.8	0.85	0.9	0.95	1	1.05	1.1	1.15	1.2	1.25	1.3	1.35	1.4	1.45	1.5	1.55	1.6	1.65	1.7	1.75	1.8	1.85	1.9	1.95	2	2.05	2.1	2.15	2.2	2.25	2.3
		y-value																					220.496	221.635	222.775	223.914	225.054	226.193	227.333	228.473	229.612	230.752	231.891	233.031	234.17	235.31	236.449	237.589	238.728	239.868	241.007	242.147	243.287	244.426	245.566	246.705	247.845	248.984	250.124
Cardiac surgery	WBC raw data	x-value	0.729167	1.82153	2.89028	3.90972	4.96111	5.97014	7.03056
		y-value	13.06	9.57	7.18	6.68	8.73	9.83	9.44
	PLT raw data	x-value	0.729167	1.82153	2.89028	3.90972	4.96111	5.97014	7.03056
		y-value	125	139	148	178	231	284	343
	WBC fit	x-value	0	0.05	0.1	0.15	0.2	0.25	0.3	0.35	0.4	0.45	0.5	0.55	0.6	0.65	0.7	0.75	0.8	0.85	0.9	0.95	1	1.05	1.1	1.15	1.2	1.25	1.3	1.35	1.4	1.45	1.5	1.55	1.6	1.65	1.7	1.75	1.8	1.85	1.9	1.95	2	2.05	2.1	2.15	2.2	2.25	2.3
		y-value	14.5342	14.3195	14.1106	13.9075	13.7099	13.5178	13.3309	13.1491	12.9723	12.8004	12.6332	12.4705	12.3123	12.1585	12.0089	11.8633	11.7218	11.5842	11.4503	11.3201	11.1934	11.0702	10.9505	10.8339	10.7206	10.6104	10.5032	10.399	10.2976	10.199	10.1031	10.0098	9.91905	9.83081	9.74499	9.66153	9.58035	9.5014	9.42461	9.34993	9.27729	9.20665	9.13794	9.07111	9.00612	8.94291	8.88143
	PLT fit	x-value	0	0.05	0.1	0.15	0.2	0.25	0.3	0.35	0.4	0.45	0.5	0.55	0.6	0.65	0.7	0.75	0.8	0.85	0.9	0.95	1	1.05	1.1	1.15	1.2	1.25	1.3	1.35	1.4	1.45	1.5	1.55	1.6	1.65	1.7	1.75	1.8	1.85	1.9	1.95	2	2.05	2.1	2.15	2.2	2.25	2.3
		y-value
Cesarean section	WBC raw data	x-value	0	0.273611	0.881944	2.02917	2.39861	2.87083	4.17847	6.11528
		y-value	20.32	15.77	10.19	7.1	8.48	8.49	10.76	10.74
	PLT raw data	x-value	0	0.273611	0.881944	2.02917	2.39861	2.87083	4.17847	6.11528
		y-value	213	201	169	183	221	207	304	340
	WBC fit	x-value	0	0.05	0.1	0.15	0.2	0.25	0.3	0.35	0.4	0.45	0.5	0.55	0.6	0.65	0.7	0.75	0.8	0.85	0.9	0.95	1	1.05	1.1	1.15	1.2	1.25	1.3	1.35	1.4	1.45	1.5	1.55	1.6	1.65	1.7	1.75	1.8	1.85	1.9	1.95	2	2.05	2.1	2.15	2.2	2.25	2.3
		y-value	20.5052	19.2667	18.1649	17.1845	16.3123	15.5362	14.8458	14.2315	13.6849	13.1986	12.766	12.3811	12.0386	11.7339	11.4628	11.2216	11.007	10.816	10.6461	10.495	10.3605	10.2409	10.1344	10.0397	9.95545	9.88048	9.81378	9.75443	9.70163	9.65466	9.61286	9.57567	9.54258	9.51315	9.48696	9.46365	9.44292	9.42448	9.40806	9.39346	9.38047	9.36891	9.35863	9.34948	9.34134	9.3341	9.32765
	PLT fit	x-value	0	0.05	0.1	0.15	0.2	0.25	0.3	0.35	0.4	0.45	0.5	0.55	0.6	0.65	0.7	0.75	0.8	0.85	0.9	0.95	1	1.05	1.1	1.15	1.2	1.25	1.3	1.35	1.4	1.45	1.5	1.55	1.6	1.65	1.7	1.75	1.8	1.85	1.9	1.95	2	2.05	2.1	2.15	2.2	2.25	2.3
		y-value																															167.132	169.384	171.635	173.886	176.138	178.389	180.641	182.892	185.143	187.395	189.646	191.897	194.149	196.4	198.651	200.903	203.154
Hip arthroplasty	WBC raw data	x-value	0	0.0902778	0.272917	0.535417	0.811111	1.47569	2.48125	3.50208	3.50347	4.56944	5.61597
		y-value	15.98	15.88	14.64	8.44	8.79	9.32	9.65	8.2	8.1	7.99	6.23
	PLT raw data	x-value	0	0.0902778	0.272917	0.535417	0.811111	1.47569	2.48125	3.50208	3.50347	4.56944	5.61597
		y-value	361	275	261	199	253	245	246	273	272	299	302
	WBC fit	x-value	0	0.05	0.1	0.15	0.2	0.25	0.3	0.35	0.4	0.45	0.5	0.55	0.6	0.65	0.7	0.75	0.8	0.85	0.9	0.95	1	1.05	1.1	1.15	1.2	1.25	1.3	1.35	1.4	1.45	1.5	1.55	1.6	1.65	1.7	1.75	1.8	1.85	1.9	1.95	2	2.05	2.1	2.15	2.2	2.25	2.3
		y-value	15.9761	14.4513	13.243	12.2855	11.5267	10.9254	10.449	10.0714	9.77214	9.53503	9.34713	9.19823	9.08023	8.98673	8.91263	8.85392	8.80739	8.77051	8.74129	8.71814	8.69979	8.68525	8.67373	8.6646	8.65736	8.65163	8.64708	8.64348	8.64063	8.63837	8.63658	8.63516	8.63403	8.63314	8.63243	8.63187	8.63143	8.63108	8.6308	8.63058	8.6304	8.63027	8.63016	8.63007	8.63	8.62994	8.6299
	PLT fit	x-value	0	0.05	0.1	0.15	0.2	0.25	0.3	0.35	0.4	0.45	0.5	0.55	0.6	0.65	0.7	0.75	0.8	0.85	0.9	0.95	1	1.05	1.1	1.15	1.2	1.25	1.3	1.35	1.4	1.45	1.5	1.55	1.6	1.65	1.7	1.75	1.8	1.85	1.9	1.95	2	2.05	2.1	2.15	2.2	2.25	2.3
		y-value
Hysterectomy	WBC raw data	x-value	0.170139	0.424306	1.07847	2.17639	3.13472	4.14375	5.15625
		y-value	17.4	16.76	13.98	9.88	7.55	7.62	10.06
	PLT raw data	x-value	0.170139	0.424306	1.07847	2.17639	3.13472	4.14375	5.15625
		y-value	118	118	135	227	240	266	347
	WBC fit	x-value	0	0.05	0.1	0.15	0.2	0.25	0.3	0.35	0.4	0.45	0.5	0.55	0.6	0.65	0.7	0.75	0.8	0.85	0.9	0.95	1	1.05	1.1	1.15	1.2	1.25	1.3	1.35	1.4	1.45	1.5	1.55	1.6	1.65	1.7	1.75	1.8	1.85	1.9	1.95	2	2.05	2.1	2.15	2.2	2.25	2.3
		y-value	17.8799	17.588	17.3039	17.0276	16.7587	16.4972	16.2426	15.995	15.7541	15.5196	15.2916	15.0697	14.8538	14.6437	14.4393	14.2404	14.047	13.8587	13.6756	13.4974	13.324	13.1553	12.9912	12.8315	12.6761	12.5249	12.3779	12.2348	12.0955	11.9601	11.8283	11.7	11.5753	11.4539	11.3358	11.2208	11.109	11.0002	10.8944	10.7914	10.6912	10.5938	10.4989	10.4066	10.3168	10.2295	10.1445
	PLT fit	x-value	0	0.05	0.1	0.15	0.2	0.25	0.3	0.35	0.4	0.45	0.5	0.55	0.6	0.65	0.7	0.75	0.8	0.85	0.9	0.95	1	1.05	1.1	1.15	1.2	1.25	1.3	1.35	1.4	1.45	1.5	1.55	1.6	1.65	1.7	1.75	1.8	1.85	1.9	1.95	2	2.05	2.1	2.15	2.2	2.25	2.3
		y-value	107.183	109.333	111.482	113.632	115.782	117.931	120.081	122.231	124.381	126.53	128.68	130.83	132.979	135.129	137.279	139.429	141.578	143.728	145.878	148.028	150.177	152.327	154.477	156.626	158.776	160.926	163.076	165.225	167.375	169.525	171.674	173.824	175.974	178.124	180.273	182.423	184.573	186.722	188.872	191.022	193.172	195.321	197.471	199.621	201.77	203.92	206.07
Whipple	WBC raw data	x-value	0.0263889	0.661111	1.69792	2.63819	3.68125	4.71944	5.69861	6.69028
		y-value	19.35	18.3	14.35	11.93	10.91	11.38	13.6	13.57
	PLT raw data	x-value	0.0263889	0.661111	1.69792	2.63819	3.68125	4.71944	5.69861	6.69028
		y-value	253	206	191	220	254	283	310	309
	WBC fit	x-value	0	0.05	0.1	0.15	0.2	0.25	0.3	0.35	0.4	0.45	0.5	0.55	0.6	0.65	0.7	0.75	0.8	0.85	0.9	0.95	1	1.05	1.1	1.15	1.2	1.25	1.3	1.35	1.4	1.45	1.5	1.55	1.6	1.65	1.7	1.75	1.8	1.85	1.9	1.95	2	2.05	2.1	2.15	2.2	2.25	2.3
		y-value	19.8499	19.6159	19.3874	19.1642	18.9463	18.7336	18.5258	18.323	18.1249	17.9315	17.7427	17.5583	17.3782	17.2024	17.0307	16.8631	16.6994	16.5396	16.3835	16.2311	16.0823	15.937	15.7951	15.6566	15.5213	15.3893	15.2603	15.1343	15.0114	14.8913	14.7741	14.6596	14.5478	14.4386	14.3321	14.228	14.1264	14.0271	13.9303	13.8357	13.7433	13.6531	13.565	13.479	13.395	13.313	13.2329
	PLT fit	x-value	0	0.05	0.1	0.15	0.2	0.25	0.3	0.35	0.4	0.45	0.5	0.55	0.6	0.65	0.7	0.75	0.8	0.85	0.9	0.95	1	1.05	1.1	1.15	1.2	1.25	1.3	1.35	1.4	1.45	1.5	1.55	1.6	1.65	1.7	1.75	1.8	1.85	1.9	1.95	2	2.05	2.1	2.15	2.2	2.25	2.3
		y-value																															189.261	190.712	192.163	193.614	195.064	196.515	197.966	199.417	200.868	202.318	203.769	205.22	206.671	208.122	209.572	211.023	212.474
COVID-19	WBC raw data	x-value	-0.329167	0.01875	0.315278	0.502778	0.929167	1.6	1.94236	2.62708	3.71458	4.61389	5.59653	6.60347
		y-value	17.44	18.58	17.14	17.56	15.31	16.27	10.21	9.71	8.82	9.29	10.25	10.78
	PLT raw data	x-value	-0.329167	0.01875	0.315278	0.502778	0.929167	1.6	1.94236	2.62708	3.71458	4.61389	5.59653	6.60347
		y-value	292	290	270	268	248	273	225	242	291	320	313	352
	WBC fit	x-value	0	0.05	0.1	0.15	0.2	0.25	0.3	0.35	0.4	0.45	0.5	0.55	0.6	0.65	0.7	0.75	0.8	0.85	0.9	0.95	1	1.05	1.1	1.15	1.2	1.25	1.3	1.35	1.4	1.45	1.5	1.55	1.6	1.65	1.7	1.75	1.8	1.85	1.9	1.95	2	2.05	2.1	2.15	2.2	2.25	2.3
		y-value	19.4911	19.204	18.9237	18.65	18.3828	18.1219	17.8672	17.6185	17.3758	17.1387	16.9073	16.6814	16.4608	16.2454	16.0352	15.8299	15.6295	15.4338	15.2427	15.0562	14.8741	14.6963	14.5227	14.3533	14.1878	14.0263	13.8685	13.7146	13.5642	13.4174	13.2741	13.1342	12.9976	12.8643	12.7341	12.607	12.4828	12.3617	12.2434	12.1279	12.0151	11.905	11.7975	11.6926	11.5901	11.4901	11.3924
	PLT fit	x-value	0	0.05	0.1	0.15	0.2	0.25	0.3	0.35	0.4	0.45	0.5	0.55	0.6	0.65	0.7	0.75	0.8	0.85	0.9	0.95	1	1.05	1.1	1.15	1.2	1.25	1.3	1.35	1.4	1.45	1.5	1.55	1.6	1.65	1.7	1.75	1.8	1.85	1.9	1.95	2	2.05	2.1	2.15	2.2	2.25	2.3
		y-value																																									226.796	228.471	230.145	231.819	233.494	235.168	236.843
C. difficile colitis	WBC raw data	x-value	-0.213194	-0.0472222	1.01528	1.30694	2.0625	2.29792	2.96597	4.01042	5.25	6.03472
		y-value	16.82	24.95	16.21	17.16	12.06	12.06	10.42	10.83	14.5	11.79
	PLT raw data	x-value	-0.213194	-0.0472222	1.01528	1.30694	2.0625	2.29792	2.96597	4.01042	5.25	6.03472
		y-value	92	100	83	100	82	104	116	150	223	225
	WBC fit	x-value	0	0.05	0.1	0.15	0.2	0.25	0.3	0.35	0.4	0.45	0.5	0.55	0.6	0.65	0.7	0.75	0.8	0.85	0.9	0.95	1	1.05	1.1	1.15	1.2	1.25	1.3	1.35	1.4	1.45	1.5	1.55	1.6	1.65	1.7	1.75	1.8	1.85	1.9	1.95	2	2.05	2.1	2.15	2.2	2.25	2.3
		y-value	25.0248	24.3693	23.745	23.1504	22.584	22.0445	21.5307	21.0413	20.5751	20.1311	19.7082	19.3055	18.9218	18.5564	18.2084	17.8769	17.5611	17.2604	16.974	16.7011	16.4413	16.1938	15.958	15.7335	15.5196	15.3159	15.1219	14.9371	14.7611	14.5934	14.4337	14.2817	14.1368	13.9988	13.8674	13.7422	13.623	13.5094	13.4013	13.2983	13.2001	13.1067	13.0177	12.9329	12.8521	12.7752	12.702
	PLT fit	x-value	0	0.05	0.1	0.15	0.2	0.25	0.3	0.35	0.4	0.45	0.5	0.55	0.6	0.65	0.7	0.75	0.8	0.85	0.9	0.95	1	1.05	1.1	1.15	1.2	1.25	1.3	1.35	1.4	1.45	1.5	1.55	1.6	1.65	1.7	1.75	1.8	1.85	1.9	1.95	2	2.05	2.1	2.15	2.2	2.25	2.3
		y-value																																									80.9128	82.8746	84.8365	86.7984	88.7602	90.7221	92.684
Myocardial infarction	WBC raw data	x-value	-0.381944	0.0409722	0.231944	0.408333	0.625	0.894444	1.20694	1.33264	1.64931	2.00972	2.47292	2.71736	3.08125	4.00347	4.44792	5.01319	5.96597	6.75
		y-value	17.45	21.66	21.34	19.59	20.2	19.15	15.65	15.25	11.97	11.59	10.11	10.86	11.37	11.71	12.96	11.22	8.54	8.61
	PLT raw data	x-value	-0.381944	0.0409722	0.231944	0.408333	0.625	0.894444	1.20694	1.33264	1.64931	2.00972	2.47292	2.71736	3.08125	4.00347	4.44792	5.01319	5.96597	6.75
		y-value	155	174	158	147	177	197	182	194	210	217	235	253	284	337	391	387	395	418
	WBC fit	x-value	0	0.05	0.1	0.15	0.2	0.25	0.3	0.35	0.4	0.45	0.5	0.55	0.6	0.65	0.7	0.75	0.8	0.85	0.9	0.95	1	1.05	1.1	1.15	1.2	1.25	1.3	1.35	1.4	1.45	1.5	1.55	1.6	1.65	1.7	1.75	1.8	1.85	1.9	1.95	2	2.05	2.1	2.15	2.2	2.25	2.3
		y-value	22.3632	21.8967	21.4492	21.0197	20.6076	20.2123	19.8329	19.4688	19.1196	18.7844	18.4628	18.1543	17.8582	17.5741	17.3015	17.04	16.789	16.5482	16.3172	16.0955	15.8828	15.6787	15.4828	15.2949	15.1146	14.9416	14.7756	14.6163	14.4634	14.3168	14.1761	14.041	13.9115	13.7872	13.6679	13.5535	13.4436	13.3383	13.2372	13.1402	13.0471	12.9578	12.8721	12.7898	12.7109	12.6352	12.5626
	PLT fit	x-value	0	0.05	0.1	0.15	0.2	0.25	0.3	0.35	0.4	0.45	0.5	0.55	0.6	0.65	0.7	0.75	0.8	0.85	0.9	0.95	1	1.05	1.1	1.15	1.2	1.25	1.3	1.35	1.4	1.45	1.5	1.55	1.6	1.65	1.7	1.75	1.8	1.85	1.9	1.95	2	2.05	2.1	2.15	2.2	2.25	2.3
		y-value																															190.659	193.626	196.593	199.559	202.526	205.492	208.459	211.426	214.392	217.359	220.326	223.292	226.259	229.226	232.192	235.159	238.125
Stroke	WBC raw data	x-value	0.128472	0.947917	2.23333	3.14306	4.08889	5.13264	6.24167
		y-value	14.65	9.4	6.46	5.74	6.21	8.66	12.89
	PLT raw data	x-value	0.128472	0.947917	2.23333	3.14306	4.08889	5.13264	6.24167
		y-value	117	98	124	150	189	247	296
	WBC fit	x-value	0	0.05	0.1	0.15	0.2	0.25	0.3	0.35	0.4	0.45	0.5	0.55	0.6	0.65	0.7	0.75	0.8	0.85	0.9	0.95	1	1.05	1.1	1.15	1.2	1.25	1.3	1.35	1.4	1.45	1.5	1.55	1.6	1.65	1.7	1.75	1.8	1.85	1.9	1.95	2	2.05	2.1	2.15	2.2	2.25	2.3
		y-value	14.9312	14.4728	14.0393	13.6292	13.2413	12.8744	12.5273	12.199	11.8885	11.5948	11.317	11.0542	10.8056	10.5705	10.3481	10.1378	9.9388	9.75059	9.57257	9.40417	9.24489	9.09423	8.95172	8.81692	8.68942	8.56882	8.45474	8.34683	8.24476	8.14822	8.0569	7.97052	7.88882	7.81154	7.73843	7.66929	7.60388	7.54202	7.4835	7.42815	7.37579	7.32627	7.27943	7.23512	7.19321	7.15356	7.11607
	PLT fit	x-value	0	0.05	0.1	0.15	0.2	0.25	0.3	0.35	0.4	0.45	0.5	0.55	0.6	0.65	0.7	0.75	0.8	0.85	0.9	0.95	1	1.05	1.1	1.15	1.2	1.25	1.3	1.35	1.4	1.45	1.5	1.55	1.6	1.65	1.7	1.75	1.8	1.85	1.9	1.95	2	2.05	2.1	2.15	2.2	2.25	2.3
		y-value
Sepsis	WBC raw data	x-value	-0.463889	-0.0916667	0.263889	0.542361	0.827778	1.17153	1.48472	1.83264	2.13125	2.50694	2.81528	3.05069	3.42639	3.90417	4.53958	5.05417	6.79722
		y-value	12.48	13.99	10.08	9.7	7.14	7.07	7.47	9.32	7.34	5.35	5.08	6.86	7.3	6.88	5.89	5.74	5.43
	PLT raw data	x-value	-0.463889	-0.0916667	0.263889	0.542361	0.827778	1.17153	1.48472	1.83264	2.13125	2.50694	2.81528	3.05069	3.42639	3.90417	4.53958	5.05417	6.79722
		y-value	221	212	209	211	186	199	203	254	254	216	233	265	275	306	340	405	356
	WBC fit	x-value	0	0.05	0.1	0.15	0.2	0.25	0.3	0.35	0.4	0.45	0.5	0.55	0.6	0.65	0.7	0.75	0.8	0.85	0.9	0.95	1	1.05	1.1	1.15	1.2	1.25	1.3	1.35	1.4	1.45	1.5	1.55	1.6	1.65	1.7	1.75	1.8	1.85	1.9	1.95	2	2.05	2.1	2.15	2.2	2.25	2.3
		y-value	12.9519	12.4999	12.0789	11.687	11.3221	10.9823	10.6659	10.3713	10.097	9.84162	9.60382	9.38239	9.17623	8.98426	8.80552	8.63909	8.48413	8.33984	8.20549	8.0804	7.96392	7.85547	7.75449	7.66047	7.57292	7.49141	7.41551	7.34484	7.27903	7.21777	7.16072	7.1076	7.05814	7.01209	6.96921	6.92928	6.89211	6.85749	6.82526	6.79525	6.76731	6.74129	6.71707	6.69451	6.67351	6.65395	6.63575
	PLT fit	x-value	0	0.05	0.1	0.15	0.2	0.25	0.3	0.35	0.4	0.45	0.5	0.55	0.6	0.65	0.7	0.75	0.8	0.85	0.9	0.95	1	1.05	1.1	1.15	1.2	1.25	1.3	1.35	1.4	1.45	1.5	1.55	1.6	1.65	1.7	1.75	1.8	1.85	1.9	1.95	2	2.05	2.1	2.15	2.2	2.25	2.3
		y-value
[truncated: 54 more columns]

## Sheet: Fig 4
Patient 1	Time	0	1	2	3	4	5	6	7
	WBC	23.89	18.2702	13.97	11.1977	9.89356	9.42301	9.86198	10.0133
	PLT	114	118.277	91.8386	104.315	159.354	244.203	296.464	313.628
	Position percentile	90	84	66	60	36	26	24	0
	Direction percentile	15	7	20	26	39	9	35	46
Patient 1	Time	0	1	2	3	4	5	6	7
	WBC	10.52	11.1497	8.15471	7.2064	8.94603	8.47569	8.69325	12.1706
	PLT	116	138.265	134.025	138.779	216.682	170.742	116.03	43.207
	Position percentile	34	0	0	26	0	44	78	94
	Direction percentile	77	59	42	22	90	100	99	86
	Note: Source data for panels B and C can be found directly in Supplementary Table 8
	Note: Source data for the reference charts in Fig 4A can be found in Source Data files for Supplementary Figure 17

## Sheet: Supp Fig 1
Panel d + e - Trajectories
	Time	Preop	0	0.5	1	1.5	2	2.5	3	3.5	4	4.5	5	5.5	6	6.5	7	7.5	8	8.5	9	9.5	10	10.5	11	11.5	12	12.5	13	13.5	14	14.5	15	15.5	16	16.5	17	17.5	18	18.5	19	19.5	20
WBC	Cluster A	7.36658	13.8839	12.1125	11.8944	11.8076	11.2903	10.3917	9.5663	8.7131	8.16825	7.76222
	Cluster B	7.78364	14.8003	13.0364	12.8279	12.8069	12.3524	11.5507	10.6829	9.7715	9.1179	8.63121	8.42722	8.44832	8.62928	8.84504	8.88738	8.80645
	Cluster C	8.15471	15.9635	13.8404	13.9424	14.1353	13.5986	12.6609	11.7082	10.7519	10.1442	9.63531	9.53323	9.66846	9.95822	10.2426	10.3955	10.5539	10.4346	10.3555	10.3477	10.4517	10.6337	10.5469
	Cluster D	8.54728	16.474	14.5249	14.9399	15.4986	15.0615	14.1743	13.1502	12.2322	11.603	11.173	11.1961	11.2766	11.5049	11.8385	11.8124	11.7892	11.9464	12.0272	12.1739	12.4333	12.6463	12.7787	12.8281	12.6979	12.486	12.2404	11.9612	11.5506	11.1278	10.622	10.3483	9.82474	9.40327	9.09291	8.90064	8.79047	8.83102	8.78908	9.00053	9.25797	9.09425
	Cluster E	8.8966	17.1712	15.8779	16.0075	16.4757	16.3358	15.5708	14.7435	13.8138	13.4025	12.9544	13.0293	13.1598	13.3313	13.6644	14.131	14.4705	14.8192	15.234	15.7742	15.9985	16.2693	16.4083	16.5542	16.7255	16.7826	16.4597	16.3014	15.9152	15.5791	15.0229	14.6063	14.2255	13.718	13.3597	12.9703	12.7031	12.4138	11.9578	11.9892	11.6483	11.7911
RDW	Cluster A	13.4208	13.2435	13.437	13.5942	13.7233	13.7484	13.6904	13.6599	13.6354	13.6641	13.6487
	Cluster B	13.9364	13.7954	14.0364	14.2432	14.4059	14.4486	14.4268	14.3941	14.3593	14.3325	14.3118	14.2866	14.2879	14.4617	14.4763	14.6731	14.7467
	Cluster C	14.7332	14.4635	14.6979	14.9228	15.111	15.1629	15.1625	15.142	15.116	15.099	15.0797	15.0728	15.0705	15.0976	15.1397	15.1704	15.2101	15.2329	15.2685	15.41	15.4199	15.5129	15.4662
	Cluster D	15.4946	15.1678	15.3693	15.6219	15.7952	15.8911	15.9332	15.95	15.9398	15.9307	15.9357	15.931	15.9266	15.9693	16.0255	16.0604	16.0849	16.1004	16.0866	16.1215	16.1588	16.1962	16.2318	16.253	16.282	16.3116	16.3184	16.3391	16.3246	16.4054	16.4584	16.3983	16.3523	16.4227	16.4297	16.4224	16.4012	16.3953	16.3424	16.2904	16.2963	16.2836
	Cluster E	15.8259	15.5205	15.6269	15.8991	16.113	16.2176	16.2715	16.2536	16.2997	16.3664	16.3814	16.4407	16.4904	16.5471	16.6106	16.7174	16.8174	16.8932	16.9635	17.0353	17.0872	17.1762	17.2229	17.3247	17.3882	17.4768	17.5629	17.6134	17.6575	17.6818	17.6837	17.7419	17.791	17.8123	17.8732	17.9418	18.0217	18.093	18.1103	18.1742	18.2424	18.2483
HCT	Cluster A	41.0836	29.4642	32.0755	31.3887	30.917	30.5103	29.9976	29.7067	29.6875	29.3888	29.6265
	Cluster B	39.08	28.0722	30.5296	29.535	28.8537	28.5529	28.167	28.0595	28.0048	28.161	28.3734	28.6491	28.9441	28.9976	29.3394	29.3779	29.4616
	Cluster C	36.5199	27.1974	29.2862	28.157	27.4388	27.1988	26.8895	26.9381	26.9919	27.262	27.4066	27.684	27.9535	28.2181	28.4829	28.7372	28.8484	28.9772	29.0332	29.0499	28.9372	28.9138	28.9394
	Cluster D	35.2371	26.6837	28.8414	27.4167	26.6574	26.3862	26.1644	26.3848	26.5065	26.8512	27.0222	27.296	27.4811	27.6886	27.805	28.0522	28.2088	28.2786	28.2634	28.2854	28.3926	28.3818	28.3268	28.4085	28.3542	28.323	28.3141	28.3504	28.2624	28.2353	28.4295	28.1307	27.9685	27.7308	27.8168	28.0849	28.1716	27.959	27.8869	28.2042	28.3019	28.4225
	Cluster E	33.6437	26.2705	28.3181	27.096	26.635	26.477	26.0974	26.1357	26.1527	26.4076	26.5349	26.6903	26.7797	26.948	27.0576	27.1476	27.2015	27.3496	27.2461	27.117	27.1209	27.0745	26.9382	26.8319	26.7301	26.9027	26.754	26.9234	26.9261	27.0688	27.114	27.0523	26.9955	27.0784	27.1034	27.1931	27.2125	27.17	27.1418	27.196	27.052	27.0672
PLT	Cluster A	218.848	137.282	146.281	140.596	134.947	135.717	140.556	152.841	171.356	188.896	208.365
	Cluster B	222.461	134.405	144.025	135.706	129.356	130.786	135.439	148.071	164.706	182.836	200.377	216.227	233.276	242.459	259.64	270.156	284.97
	Cluster C	220	134.831	143.031	131.121	123.627	124.589	127.657	138.007	150.805	165.822	180.407	195.794	211.033	226.688	242.792	258.247	273.779	284.935	296.93	296.03	307.828	315.252	325.735
	Cluster D	216.349	127.674	138.981	127.547	119.151	118.503	119.107	126.906	137.29	150.158	162.103	175.906	188.923	204.324	219.347	235.886	251.563	264.132	275.764	286.871	298.238	307.669	316.491	324.55	330.797	333.76	339.116	340.014	345.075	339.526	341.84	336.172	337.178	324.679	318.314	313.72	315.744	310.037	310.939	311.278	314.436	310.317
	Cluster E	214.434	132.393	141.812	125.461	116.742	112.217	109.24	110.612	114.108	120.887	126.384	133.284	141.567	151.282	161.56	173.516	182.983	194.431	202.049	208.551	212.186	219.143	225.736	232.162	240.049	248.028	254.056	257.964	262.688	267.314	269.345	271.139	272.429	273.902	273.335	270.296	267.137	264.976	262.424	258.688	258.554	261.717
ANION	Cluster A	13.4725	11.0319	11.0248	10.8565	10.7882	10.9975	11.2169	11.4745	11.7139	12.0007	12.2254
	Cluster B	13.4591	11.4685	11.6321	11.4094	11.2538	11.3096	11.4763	11.74	11.9199	12.1463	12.3632	12.5823	12.8004	12.9051	12.9619	12.8356	12.7948
	Cluster C	13.7455	12.506	12.7955	12.1785	11.9254	12.0012	12.1215	12.3803	12.4894	12.6775	12.8299	12.9947	13.1285	13.2345	13.3466	13.3152	13.2685	13.2455	13.2676	13.1303	12.9802	12.8316	12.804
	Cluster D	13.547	13.5864	13.7362	12.692	12.2007	12.1912	12.204	12.2858	12.4449	12.6027	12.7051	12.7531	12.7535	12.7835	12.9266	12.9796	12.9887	13.0127	12.9244	12.9342	12.9399	12.9802	12.9611	12.9259	12.8929	12.9677	12.9998	13.0653	12.9767	12.8772	12.8502	12.7907	12.5851	12.5508	12.7465	12.4338	12.4449	12.2927	12.3199	12.4546	12.3512	12.4719
	Cluster E	13.6627	14.456	15.6085	14.2461	13.9702	14.159	14.3844	14.4571	14.4648	14.4926	14.6927	14.6109	14.4788	14.4138	14.206	14.3045	14.3319	14.2603	14.2577	14.2781	14.2607	14.3588	14.1814	14.2577	14.2519	14.116	14.1264	14.1474	14.0397	14.0242	13.9065	13.8729	13.9282	13.8777	13.9752	13.9858	13.9488	13.8706	13.9178	13.9474	13.873	13.7311
BUN	Cluster A	18.4144	14.2323	13.6166	14.4566	15.4874	16.2547	16.6941	17.0041	16.999	17.4047	17.1054
	Cluster B	20.7989	15.9762	15.6235	16.8772	18.3656	19.8195	21.0174	21.8356	22.2213	22.1581	21.8263	21.055	20.4043	20.1681	19.7414	18.9515	18.2015
	Cluster C	25.3195	19.0814	19.3499	20.8026	22.6723	24.8729	26.9667	28.6933	30.0858	30.9005	31.2632	31.0086	30.4543	29.9627	29.3575	28.3841	27.881	26.8256	26.313	26.3483	25.4238	24.3688	23.7734
	Cluster D	25.2021	19.4568	19.874	21.0731	22.865	25.1141	27.301	29.1535	30.4958	31.3472	31.8119	32.0809	31.9406	31.8174	31.6581	31.1974	30.7832	30.5112	29.8881	29.0746	28.701	27.9732	27.5557	26.9265	26.58	26.1035	25.7391	25.2039	24.7695	23.8462	23.0889	22.8204	22.4588	22.0613	22.17	22.106	21.999	21.7736	21.7287	21.3976	21.0617	21.7563
	Cluster E	34.1716	27.8718	28.4404	30.6117	33.7083	37.3397	41.2741	45.1574	48.8677	52.2329	54.8993	56.9207	58.4973	59.7503	60.9364	61.7582	63.0972	63.9343	64.5623	64.5958	65.1033	65.417	64.7622	63.7185	62.8685	62.0392	61.1139	59.4819	58.0641	57.359	56.8885	56.1231	55.2467	55.1011	55.5733	55.747	55.3694	55.0927	55.3243	55.4763	55.3407	55.2779
CRE	Cluster A	1.02234	0.839953	0.857679	0.894202	0.928597	0.92364	0.888153	0.870767	0.860823	0.864842	0.862335
	Cluster B	1.14926	0.926074	0.97914	1.0279	1.07325	1.07811	1.05473	1.0398	1.02243	1.01059	1.00415	0.984237	0.976033	0.959441	0.957058	0.930271	0.910369
	Cluster C	1.48834	1.15893	1.28819	1.35543	1.43325	1.46657	1.48025	1.47418	1.45986	1.45966	1.45671	1.42196	1.3774	1.36654	1.365	1.31649	1.2982	1.24047	1.24139	1.25692	1.23847	1.17647	1.17762
	Cluster D	1.46031	1.18424	1.30478	1.33748	1.38203	1.41075	1.42062	1.41653	1.40314	1.396	1.38285	1.37464	1.35322	1.33642	1.32874	1.3155	1.30741	1.29959	1.28724	1.26764	1.26515	1.24684	1.24564	1.24637	1.25001	1.23095	1.23884	1.21311	1.14446	1.12473	1.09919	1.06901	1.03115	0.993621	0.997915	0.961863	0.96024	0.939256	0.94216	0.926101	0.925969	0.925132
	Cluster E	1.73172	1.58027	1.76884	1.89741	2.02159	2.11187	2.19403	2.25421	2.27961	2.31931	2.34739	2.34996	2.3171	2.30429	2.28999	2.29373	2.30894	2.31479	2.32059	2.29547	2.28932	2.288	2.25627	2.20893	2.19692	2.17022	2.15305	2.10737	2.07405	2.06043	2.06187	2.02895	1.99676	1.98767	2.01646	2.00927	1.98532	1.99188	1.99748	1.96273	1.93285	1.87776
GLU	Cluster A	121.945	151.893	154.775	144.961	136.327	130.306	124.632	121.986	120.244	120.61	118.856
	Cluster B	125.558	160.979	162.18	152.523	144.417	139.143	131.75	127.881	125.288	123.9	122.222	121.063	120.285	119.2	118.479	117.47	114.843
	Cluster C	128.762	167.903	169.276	159.103	150.157	145.704	138.84	135.703	131.859	130.372	129.47	129.398	127.862	127.962	127.403	126.38	124.848	123.208	121.372	120.659	118.569	118.148	117.253
	Cluster D	128.641	175.886	172.095	158.668	151.504	147.867	144.42	141.763	140.771	136.748	135.029	136.01	134.913	136.469	135.877	135.237	132.821	133.623	132.438	130.957	128.018	127.45	126.813	126.408	124.366	125.754	122.828	121.766	122.409	123.319	121.023	120.972	121.319	120.709	121.302	119.433	120.458	117.432	113.27	115.665	114.892	118.289
	Cluster E	133.287	183.566	185.538	164.459	160.493	156.913	154.633	152.107	152.093	152.857	155.264	157.195	153.626	160.07	159.155	160.103	160.939	162.14	161.47	160.439	161.076	166.101	163.706	162.907	157.733	160.952	157.186	156.937	153.922	154.364	155.35	157.02	153.362	152.448	150.957	153.355	150.536	149.214	148.794	152.958	148.01	147.682
Panel f - Pie charts
	CABG	Valve	CABG + Valve	Other
Cluster A	942	629	161	661		Note: Data presented as raw counts, divide each row by rowsum to convert to percentages
Cluster B	412	233	135	437
Cluster C	125	68	57	278
Cluster D	51	30	28	238
Cluster E	44	18	26	120
Panel g - bar charts
	Length of stay		Post-op complications		Reoperation rate		Mortality
	Mean	error bar height	Mean	error bar height	Mean	error bar height	Mean	error bar height
Cluster A	4.91389	0.0940913	28.3744	1.80665	1.92227	0.55026	0.835771	0.364835		Note: error bar heights represent a 95% CI on the data (upper arm height only)
Cluster B	7.36172	0.0674703	56.0394	2.78977	3.45111	1.02599	1.0682	0.577808
Cluster C	11.0187	0.175756	68.9394	3.95084	6.81818	2.15204	3.59848	1.5902
Cluster D	20.4851	2.20033	80.9798	4.13536	19.3084	4.15915	5.18732	2.33681
Cluster E	36.4276	2.90437	97.1154	2.28013	49.0385	6.81021	17.7885	5.20963

## Sheet: Supp Fig 2
Panel a - Correlation at t and t-1
	Time	0	1	2	3	4	5	6	7	8	9	10
Correlation coefficient	WBC	0.519755	0.558709	0.868779	0.911921	0.910199	0.925604	0.913385	0.903569	0.900144	0.907521	0.922485
	RDW	0.942447	0.939099	0.984564	0.985625	0.986742	0.990249	0.99034	0.987227	0.986635	0.989194	0.989245
	HCT	0.572427	0.630567	0.907396	0.9128	0.91498	0.908519	0.902074	0.906745	0.88715	0.896546	0.879749
	PLT	0.628223	0.714596	0.923008	0.941438	0.956455	0.966544	0.96977	0.969901	0.969368	0.972435	0.973658
	ANION	0.114412	0.388207	0.662257	0.718873	0.704891	0.723143	0.710763	0.731802	0.747797	0.779487	0.775474
	BUN	0.855867	0.818239	0.93318	0.946366	0.961825	0.967303	0.971069	0.969501	0.977502	0.973432	0.9724
	CRE	0.883033	0.858023	0.938916	0.969721	0.972804	0.973665	0.974989	0.974553	0.977033	0.973714	0.973228
	GLU	0.171344	0.243618	0.544933	0.704985	0.712785	0.69767	0.726343	0.737577	0.738747	0.746369	0.710704
Panel b - Correlation pre-op to t
	Time	0	1	2	3	4	5	6	7	8	9	10
Correlation coefficient	WBC	0.519755	0.534019	0.526875	0.556705	0.582616	0.58595	0.544234	0.421141	0.391635	0.346981	0.302668
	RDW	0.942447	0.9006	0.892591	0.886693	0.876197	0.857026	0.833062	0.810281	0.788008	0.749759	0.724963
	HCT	0.572427	0.49381	0.453079	0.412879	0.366011	0.317877	0.302703	0.30275	0.244287	0.223462	0.219775
	PLT	0.628223	0.633745	0.600432	0.57961	0.559501	0.558157	0.514927	0.482032	0.486266	0.448826	0.418075
	ANION	0.114412	0.205117	0.217392	0.22969	0.240229	0.290048	0.281757	0.212401	0.218147	0.215981	0.228629
	BUN	0.855867	0.809068	0.706103	0.644832	0.608118	0.577463	0.543837	0.508611	0.470008	0.432851	0.405484
	CRE	0.883033	0.884016	0.819046	0.780034	0.7584	0.743576	0.715606	0.704523	0.653562	0.650989	0.62298
	GLU	0.171344	0.319266	0.409623	0.444477	0.445642	0.422035	0.363134	0.333617	0.334326	0.314935	0.262689
Panel c - Correlation between changes over two consecutive days
	Time		1	2	3	4	5	6	7	8	9	10
Correlation coefficient	WBC		-0.774212	-0.0149687	0.00416118	0.169305	0.199974	0.121983	0.00962905	-0.187107	0.136312	0.0993205
	RDW		-0.115049	-0.0239212	0.221563	0.176568	0.276784	0.41863	0.312676	0.213115	0.309087	0.356122
	HCT		-0.256457	-0.157053	0.00856134	0.0175831	-0.0126876	0.000996482	-0.0171356	-0.0714312	-0.0560233	-0.116576
	PLT		-0.355637	-0.00527519	0.241169	0.451685	0.504904	0.425095	0.50597	0.510644	0.393039	0.311338
	ANION		-0.761712	-0.0484583	-0.108203	-0.201605	-0.149444	-0.157027	-0.189539	-0.178785	-0.173523	-0.25325
	BUN		-0.221646	0.402095	0.482095	0.534555	0.462045	0.434646	0.429269	0.523835	0.27014	0.483608
	CRE		-0.437975	0.293736	0.324046	0.184738	0.162266	0.088191	0.287422	0.316726	0.123766	0.205646
	GLU		-0.785723	-0.131623	-0.263887	-0.219998	-0.267565	-0.315492	-0.254928	-0.309561	-0.335479	-0.264059

## Sheet: Supp Fig 3
Cross correlations between markers
	Time	0	1	2	3	4	5	6	7	8	9	10
Correlation coefficient	WBC x RDW	-0.0097282	0.029426	0.142786	0.0426418	0.0679689	0.0919358	0.108801	0.0382823	0.10427	0.0479769	0.0841089
	WBC x HCT	0.107315	0.217299	0.274574	0.330665	0.274913	0.21446	0.233158	0.157319	0.128664	0.108073	0.215701
	WBC x PLT	0.166954	0.366099	0.35468	0.33051	0.199728	0.19704	0.18842	0.153047	0.175653	0.165148	0.192943
	WBC x ANION	0.115054	0.12402	0.102183	0.116937	0.178739	0.137263	0.172172	0.172209	0.148497	0.172542	0.162968
	WBC x BUN	0.0972224	0.085567	0.135874	0.0165469	0.033361	0.0711871	-0.0697031	0.0276192	0.0592189	0.0162397	-0.0013667
	WBC x CRE	0.11656	0.0712678	0.108808	0.0881534	0.106099	0.0991047	0.000585034	0.0765875	0.0944042	0.059049	0.0589966
	WBC x GLU	0.12392	0.0621786	0.0581071	0.106248	0.0520543	0.0271537	0.0181637	0.0424225	0.093489	0.0544508	0.0806175
	RDW x HCT	0.0130015	-0.00604336	0.088765	0.117784	0.100245	0.0121553	0.0877978	0.0879854	0.0206404	0.0119827	0.0938518
	RDW x PLT	0.0189758	0.0582368	0.00634106	-0.0111804	-0.0116695	-0.0555103	-0.0544077	-0.0457724	-0.00532893	-0.0223421	-0.0515005
	RDW x ANION	-0.0449671	-0.00629903	-0.0592183	-0.0089201	0.0349867	-0.00435523	0.00106899	0.0550412	0.0463991	0.0394628	-0.00853893
	RDW x BUN	-0.0851757	0.0623967	0.109197	0.0734687	0.0547107	0.0511624	0.0266424	0.0159053	0.0533978	0.0348177	0.0180223
	RDW x CRE	-0.11214	0.0481284	0.0618436	0.0444866	0.026771	0.0270156	-0.0178015	-0.0297825	0.0467546	-0.0324808	-0.011576
	RDW x GLU	-0.0310345	-0.00450953	-0.0131995	-0.0134216	0.0172699	-0.00963887	0.012843	0.0038249	-0.0212298	-0.042418	-0.0276761
	HCT x PLT	0.222389	0.249678	0.333651	0.236929	0.251525	0.335671	0.317855	0.295206	0.293795	0.249138	0.254753
	HCT x ANION	0.14783	0.125082	0.117015	0.135939	0.162736	0.163652	0.202763	0.134907	0.107316	0.118765	0.152286
	HCT x BUN	0.00412147	0.0130577	-0.0132936	0.0234498	-0.0374777	-0.0903252	-0.0758061	-0.0641626	-0.0901972	-0.0436236	-0.0413879
	HCT x CRE	-0.0117249	0.0280761	0.0364216	0.0561167	0.00807122	-0.0475072	0.00269849	-0.0607159	-0.0386587	-0.000767271	0.00160784
	HCT x GLU	0.0005341	0.0250521	0.0655516	0.0384261	0.0596354	0.00449166	0.0405002	0.0393056	0.049522	0.0299232	0.0555104
	PLT x ANION	0.0506197	0.0997654	0.143915	0.144944	0.173614	0.165933	0.183646	0.115478	0.114209	0.134445	0.204796
	PLT x BUN	0.0588567	0.0439947	0.0118184	-0.0797542	-0.134239	-0.0576715	-0.020458	0.0803391	-0.00989904	0.0834641	0.0434772
	PLT x CRE	0.0146043	0.0304858	0.0601413	0.0110182	0.0576691	0.0562052	0.0989132	0.0986448	0.0454445	0.0684779	0.102445
	PLT x GLU	0.000568415	0.0638519	0.0710977	0.0419803	0.0750098	0.000625915	0.0528817	0.0537746	0.00793189	0.0179385	0.0329275
	ANION x BUN	0.0250104	0.0117308	0.0390921	0.0614571	0.0678171	0.0780918	0.118516	0.133399	0.150193	-0.00739695	0.242625
	ANION x CRE	0.11455	0.102983	0.169318	0.12145	0.155031	0.179682	0.224131	0.205463	0.219837	0.123078	0.314659
	ANION x GLU	0.146011	0.142202	0.196242	0.0266393	0.107453	0.0810147	0.0548964	0.00795963	0.071437	-0.00378063	0.0590216
	BUN x CRE	0.576895	0.670887	0.602622	0.606512	0.521963	0.545677	0.56691	0.636168	0.676483	0.685977	0.718234
	BUN x GLU	0.038584	0.412756	0.046001	0.0256804	0.0751259	0.0827442	0.0342019	0.0926846	0.0701547	0.123358	0.0249877
	CRE x GLU	0.0437175	0.35554	0.034795	0.0588244	0.0996381	0.0606652	0.0617744	0.0459305	0.101863	0.0556246	-0.00346775

[truncated: 11 more sheets: Supp Fig 4, Supp Fig 5, Supp Fig 6, Supp Fig 7, Supp Fig 8, Supp Fig 11, Supp Fig 12, Supp Fig 14, Supp Fig 15, Supp Fig 16, Supp Fig 17-22]
